# Supplementary material for: The SWR1 Histone Replacement Complex Causes Genetic Instability and Genome-Wide Transcription Misregulation in the Absence of H2A.Z
Source: PLoS One. 2010 Aug 12;5(8):e12143. doi: 10.1371/journal.pone.0012143 (PMC2920830; doi:10.1371/journal.pone.0012143)
Supplement: Table S2 — Differentially expressed genes in htz1, swr1, swc2, swc5 and double mutants relative to wild type. (1.06 MB XLS) [file pone.0012143.s007.xls]

## Sheet: Legend
Differentially expressed genes in htz1, swr1, swc2, swc5 and double mutants relative to wild type as determing by t-test analysis performed by a Linear Modeling for Microarray Analysis(limma). This analysis uses an empirical Bayes method to moderate the standard errors of the estimated log2-Fold changes (M). To correct for multiple comparisons, the nominal p-value was adjusted using the false dis…
Benjamini,Y. and Hochberg,Y. (1995) Controlling the False Discovery Rate: A Practical and Powerful Approach to Multiple Testing. J. Roy.Stat. Soc. B., 57, 289-300
M = log2 fold change
p-value = FDR ajusted p-value

## Sheet: htz fold>2
htz fold>2
ORFs	HZADs	distance to the ends	M (htz1 vs wt)	p-value (htz1 vs wt)	M (htz1swr1 vs htz1)	p-value (htz1swr1 vs htz1)	supressed/increased	M (htz1swc2 vs htz1)	p-value (htz1swc2 vs htz1)	supressed/increased	M (htz1swc5 vs htz1)	p-value (htz1swc5 vs htz1)	supressed/increased	Probe Set ID	Gene symbol	Definition
YAL063C-A	1	22396	-1.99298	2.10248e-05	0.0557323	0.899071	unaltered	0.176514	0.686913	unaltered	0.143835	0.75383	unaltered	1776321_at	SEO1	Identified by expression profiling and mass spectrometry
YAL064W	1	21525	-1.82305	9.61446e-05	0.728571	0.0543265	unaltered	0.697358	0.075343	unaltered	0.601564	0.132919	unaltered	1772528_at	SEO1	Hypothetical ORF
YAL064W-B	1	12046	-1.80443	5.48208e-07	1.57215	6.41275e-06	SUPRESSED	0.781787	0.00144661	SUPRESSED	0.894368	0.000687451	SUPRESSED	1771550_at	SEO1	Hypothetical ORF
YAL067C	1	7235	-2.34097	2.61346e-05	-0.324438	0.447925	unaltered	0.113691	0.844566	unaltered	-0.17708	0.747033	unaltered	1769997_at	SEO1	Putative permease, member of the allantoate transporter subfamily of the major facilitator superfamily; mutation confers resistance to ethionine sulfoxide
YAL068C	1	1806	-2.00898	2.02172e-06	0.693791	0.0120499	SUPRESSED	0.293228	0.309052	unaltered	0.465184	0.0931899	unaltered	1773641_x_at	---	Hypothetical ORF
YAL016C-B		105900	-1.44977	0.000975632	0.799129	0.0486202	SUPRESSED	1.10298	0.0112802	SUPRESSED	1.00166	0.0208859	SUPRESSED	1772308_at	PSK1	Identified by fungal homology and RT-PCR
YAL026C		95631	-1.04671	3.85653e-06	0.729052	0.000218664	SUPRESSED	0.349318	0.0246898	unaltered	0.388146	0.0152213	unaltered	1772226_at	DRS2	Integral membrane Ca(2+)-ATPase, potential aminophospholipid translocase required to form a specific class of secretory vesicles that accumulate upon actin cytoskeleton disruption; mutation affects maturation of the 18S rRNA
YAR028W	2	45323	-1.24549	2.88023e-05	0.196929	0.386323	unaltered	-0.28047	0.243588	unaltered	-0.217203	0.387741	unaltered	1774900_at	UIP3	Putative integral membrane protein, member of DUP240 gene family
YAR031W	2	43379	-2.33745	2.97469e-07	-0.162611	0.536103	unaltered	-0.394648	0.129927	unaltered	-0.128145	0.686106	unaltered	1771533_at	PRM9	Pheromone-regulated protein with 3 predicted transmembrane segments and an FF sequence, a motif involved in COPII binding; forms a complex with Prp9p in the ER
YAR033W	2	42108	-3.20608	3.14354e-09	0.700192	0.00369337	SUPRESSED	0.456165	0.0419928	unaltered	0.656084	0.00663951	SUPRESSED	1774167_at	MST28	Putative integral membrane protein, involved in vesicle formation; forms complex with Mst27p; member of DUP240 gene family; binds COPI and COPII vesicles
YAR064W	3	10020	-1.38127	8.90131e-05	0.566644	0.0470419	unaltered	0.818254	0.00836123	SUPRESSED	0.690959	0.0231613	SUPRESSED	1774946_s_at	FLO1	Hypothetical ORF
YAR066W	3	9169	-2.19825	5.1577e-05	2.07301	0.000227414	SUPRESSED	1.50182	0.00236776	SUPRESSED	1.87652	0.000633743	SUPRESSED	1772534_s_at	FLO1	Hypothetical ORF
YAR068W	3	7812	-1.4541	1.55172e-05	1.0183	0.000673881	SUPRESSED	0.976746	0.00103409	SUPRESSED	1.36201	0.000146305	SUPRESSED	1777445_at	FLO1	putative membrane protein
YAR071W	3	4758	-1.93302	4.10272e-05	-0.00862747	0.985964	unaltered	0.0744792	0.886816	unaltered	-0.100345	0.848506	unaltered	1777286_s_at	PHO11	One of three repressible acid phosphatases, a glycoprotein that is transported to the cell surface by the secretory pathway; induced by phosphate starvation and coordinately regulated by PHO4 and PHO2
YBL018C		185959	-1.05761	2.98168e-05	0.677615	0.00216069	SUPRESSED	0.95379	0.000250327	SUPRESSED	0.857449	0.000601532	SUPRESSED	1769637_at	POP8	Subunit of both RNase MRP, which cleaves pre-rRNA, and nuclear RNase P, which cleaves tRNA precursors to generate mature 5 ends
YBL029W		166095	-1.01297	2.75082e-05	0.686847	0.00136738	SUPRESSED	0.508652	0.00972222	unaltered	0.140335	0.509399	unaltered	1777284_at	PET9	Hypothetical ORF
YBL111C		1743	-1.19611	0.000904604	1.32788	0.000905841	SUPRESSED	0.552275	0.107267	unaltered	0.849364	0.0171519	SUPRESSED	1772737_s_at	YRF1-1 /// YRF1-2 /// YRF1-3 /// YRF1-4 /// YRF1-5 /// YRF1-6 /// YRF1-7 /// YRF1-8	Hypothetical ORF
YBR019C		276211	-1.00385	0.000919011	-0.135054	0.654949	unaltered	0.0486388	0.902878	unaltered	0.0739145	0.854477	unaltered	1772554_at	GAL10	UDP-glucose-4-epimerase, catalyzes the interconversion of UDP-galactose and UDP-D-glucose in galactose metabolism; also catalyzes the conversion of alpha-D-glucose or alpha-D-galactose to their beta-anomers
YBR093C		383675	-1.80013	6.83852e-06	-0.110289	0.715955	unaltered	-0.192717	0.550746	unaltered	-0.359336	0.216337	unaltered	1779985_at	PHO5	One of three repressible acid phosphatases, a glycoprotein that is transported to the cell surface by the secretory pathway; induced by phosphate starvation and coordinately regulated by PHO4 and PHO2
YBR182C-A		217863	-1.25462	0.00109351	1.16787	0.00344986	SUPRESSED	0.644662	0.080318	unaltered	0.644512	0.0859794	unaltered	1775556_at	SMP1	Identified by gene-trapping, microarray-based expression analysis, and genome-wide homology searching
YBR186W		212671	-1.71593	8.51534e-05	0.951222	0.0103813	SUPRESSED	1.1623	0.00366085	SUPRESSED	1.15613	0.00413405	SUPRESSED	1769993_at	PCH2	Pachytene CHeckpoint
YBR219C		150725	-1.04799	0.00267937	0.320825	0.34348	unaltered	0.701523	0.0439721	SUPRESSED	0.837597	0.0200114	SUPRESSED	1771138_at	PYC2	Hypothetical ORF
YBR255C-A		86606	-1.10361	0.000104964	0.476602	0.0407912	unaltered	0.567258	0.0205597	unaltered	0.607581	0.0154049	SUPRESSED	1775221_at	TRS20	Hypothetical ORF identified by homology. See FEBS Letters [2000] 487:31-36.
YBR296C	4	16429	-1.27619	0.00104097	0.788119	0.0311142	SUPRESSED	0.618211	0.0966958	unaltered	0.328979	0.420156	unaltered	1769766_at	PHO89	Na+ Pi cotransporter, active in early growth phase; similar to phosphate transporters of Neurospora crassa; transcription regulated by inorganic phosphate concentrations and Pho4p
YBR298C-A	4	8192	-1.04516	0.00570892	-0.344575	0.363178	unaltered	0.901465	0.0226041	SUPRESSED	0.398182	0.336014	unaltered	1776107_at	MAL31	Identified by gene-trapping, microarray-based expression analysis, and genome-wide homology searching
YBR299W	4	7876	-1.34856	1.55722e-05	0.409625	0.0677637	unaltered	0.389626	0.0946234	unaltered	0.541972	0.0242911	unaltered	1774491_s_at	MAL32	Part of the complex locus MAL3; functional in S288C; highly homologous to MAL62 from S. carlsbergenesis strain CB11
YCL073C		6478	-1.52265	0.000541548	1.15762	0.00642498	SUPRESSED	1.22887	0.00505075	SUPRESSED	0.838525	0.0434111	SUPRESSED	1775991_s_at	---	Protein of unconfirmed function; displays a topology characteristic of the Major Facilitators Superfamily of membrane proteins; coding sequence 98% identical to that of YKR106W
YCR098C	5	19576	-1.23265	5.10077e-05	-0.346983	0.139217	unaltered	-0.156862	0.585624	unaltered	-0.220733	0.411493	unaltered	1770353_at	GIT1	Plasma membrane permease, mediates uptake of the phosphatidylinositol metabolite glycerophosphoinositol as a source of the nutrients inositol and phosphate; expression and transport rate are regulated by phosphate and inositol availability
YCR099C	5	15793	-1.45498	3.18865e-05	-0.00996565	0.97794	unaltered	-0.021228	0.957812	unaltered	0.0988887	0.780724	unaltered	1772983_at	GIT1	Hypothetical ORF
YCR100C	5	15354	-1.22718	4.60776e-05	0.096489	0.710512	unaltered	-0.361489	0.138962	unaltered	0.00178419	0.996511	unaltered	1776145_at	GIT1	Hypothetical ORF
YCR101C	5	14143	-1.85787	1.44377e-05	0.304458	0.324655	unaltered	-0.156075	0.687035	unaltered	0.254328	0.473506	unaltered	1772597_at	GIT1	Hypothetical ORF
YCR106W	5	5667	-1.93643	3.84133e-05	1.52255	0.000645603	SUPRESSED	1.16361	0.00433728	SUPRESSED	1.14039	0.00526244	SUPRESSED	1777096_at	RDS1	Regulator of drug sensitivity
YCR107W	5	2735	-1.65937	2.8996e-05	0.554052	0.0629485	unaltered	0.859291	0.00838739	SUPRESSED	0.740015	0.0209014	SUPRESSED	1777457_s_at	AAD3	Putative aryl-alcohol dehydrogenase with similarity to P. chrysosporium aryl-alcohol dehydrogenase; mutational analysis has not yet revealed a physiological role
YDL169C		158064	-1.00409	0.00326439	-0.17902	0.613964	unaltered	0.414889	0.24146	unaltered	0.573818	0.0990046	unaltered	1775340_at	UGX2	Product of gene unknown
YDL213C		77289	-1.15261	8.85983e-05	0.737936	0.00464026	SUPRESSED	1.08287	0.000431344	SUPRESSED	0.905462	0.00164354	SUPRESSED	1772950_at	NOP6	Protein with similarity to hydrophilins, which are involved in the adaptive response to hyperosmotic conditions; computational analysis of large-scale protein-protein interaction data suggests a possible role in rRNA processing
YDL241W	6	20634	-1.7196	3.98287e-05	0.405082	0.202118	unaltered	0.138017	0.743137	unaltered	0.093369	0.839157	unaltered	1775158_at	AAD4	Hypothetical ORF
YDL244W	6	16203	-1.52608	3.1214e-08	0.0149114	0.927195	unaltered	0.329926	0.0170508	unaltered	0.354695	0.0125998	unaltered	1769913_s_at	THI13	Product of gene unknown
YDL246C	6	8682	-2.18416	6.82416e-06	-0.50583	0.11997	unaltered	-0.353359	0.329123	unaltered	-0.602405	0.0816931	unaltered	1777143_s_at	SOR2	Protein of unknown function, computational analysis of large-scale protein-protein interaction data suggests a possible role in fructose or mannose metabolism
YDL037C	7	384596	-2.67103	1.27689e-05	2.36774	0.000111443	SUPRESSED	2.00348	0.000414061	SUPRESSED	2.00597	0.000510443	SUPRESSED	1776546_at	BSC1	Bypass of Stop Codon transcript encoded by this ORF shows a high level of stop codon bypass
YDL038C	7	382325	-2.71095	7.68691e-07	1.65949	0.000149963	SUPRESSED	2.04192	4.42689e-05	SUPRESSED	2.02943	5.80722e-05	SUPRESSED	1776844_at	PRM7	Hypothetical ORF
YDL039C	7	381981	-1.54478	1.7197e-05	0.704317	0.0108012	SUPRESSED	1.27022	0.000301507	SUPRESSED	1.29828	0.000311867	SUPRESSED	1776766_at	PRM7	Pheromone-regulated protein, predicted to have one transmembrane segment; promoter contains Gcn4p binding elements
YDR009W		463429	-1.64051	0.0001245	0.59949	0.0849432	unaltered	0.695659	0.0559676	unaltered	1.07897	0.00618949	SUPRESSED	1778677_at	GAL3	Transcriptional regulator involved in activation of the GAL genes in response to galactose; forms a complex with Gal80p and Gal4p to relieve inhibition by Gal80p; binds galactose and ATP but does not have galactokinase activity
YDR106W		666996	-1.1353	0.000195765	0.417686	0.100646	unaltered	0.778901	0.00613912	SUPRESSED	0.533198	0.0500607	unaltered	1774404_at	ARP10	actin-related protein
YDR281C		509921	-2.725	7.72858e-08	0.786669	0.00481839	SUPRESSED	0.983915	0.00131271	SUPRESSED	0.978956	0.00156172	SUPRESSED	1780137_at	PHM6	Protein of unknown function, expression is regulated by phosphate levels
YDR314C	8	441494	-1.37037	1.29727e-05	1.18013	0.000140165	SUPRESSED	0.540497	0.0220071	unaltered	0.579544	0.0163761	unaltered	1776580_at	PIB1	Hypothetical ORF
YDR317W	8	429743	-1.32975	9.95741e-06	0.121715	0.58395	unaltered	0.284817	0.199886	unaltered	0.0941756	0.730514	unaltered	1777232_at	IPK1	Hypothetical ORF
YDR374C	8	308457	-1.0332	0.000280279	0.126324	0.63306	unaltered	0.518377	0.0413746	unaltered	0.264413	0.327625	unaltered	1771806_at	FRQ1	Hypothetical ORF
YDR381C-A	8	293619	-1.41941	1.71694e-05	0.668225	0.00904481	SUPRESSED	0.634813	0.013436	SUPRESSED	0.771457	0.00478774	SUPRESSED	1770879_at	YRA1	Hypothetical ORF identified by homology. See FEBS Letters [2000]487:31-36.
YDR384C	8	290727	-1.14966	2.26521e-05	1.15114	8.45343e-05	SUPRESSED	0.839933	0.0103258	SUPRESSED	1.09681	0.00227012	SUPRESSED	1778111_at	ATO3	Plasma membrane protein, regulation pattern suggests a possible role in export of ammonia from the cell; member of the TC 9.B.33 YaaH family of putative transporters
YDR403W		257329	-1.18827	8.85983e-05	-0.148313	0.565038	unaltered	0.425863	0.0922755	unaltered	0.360916	0.164462	unaltered	1779681_at	DIT1	Sporulation-specific enzyme required for spore wall maturation, involved in the production of a soluble LL-dityrosine-containing precursor of the spore wall; transcripts accumulate at the time of prospore enclosure
YDR437W		194579	-1.00191	0.00102191	0.696488	0.0167436	SUPRESSED	-0.205369	0.538295	unaltered	-0.159242	0.651809	unaltered	1773227_at	PPZ2	Protein required for cell viability
YDR441C		187414	-1.09924	6.19621e-05	0.855731	0.00102352	SUPRESSED	0.612164	0.00925527	SUPRESSED	0.820388	0.00172383	SUPRESSED	1775083_at	APT2	Apparent pseudogene, not transcribed or translated under normal conditions; encodes a protein with similarity to adenine phosphoribosyltransferase, but artificially expressed protein exhibits no enzymatic activity
YDR539W		19839	-1.33251	4.46127e-06	-0.125865	0.532185	unaltered	0.0557402	0.835953	unaltered	0.243299	0.239299	unaltered	1770253_at	PAD1	Hypothetical ORF
YDR541C		12275	-1.11974	0.000472563	-0.206791	0.480519	unaltered	-0.0915965	0.814665	unaltered	-0.164147	0.641197	unaltered	1771286_at	PAD1	Hypothetical ORF
YEL038W		80419	-1.26198	2.85601e-07	0.40566	0.00532874	unaltered	0.386161	0.00803311	unaltered	0.29443	0.0368518	unaltered	1771179_at	UTR4	Product of gene unknown
YEL057C		45019	-1.24591	2.04648e-05	0.0338656	0.90079	unaltered	0.209364	0.388061	unaltered	0.0529351	0.866562	unaltered	1778254_at	PCM1	Hypothetical ORF
YEL059C-A		42399	-2.0324	4.01905e-07	-1.02038	0.000387482	INCREASED	-0.249074	0.308819	unaltered	-0.521355	0.0281749	unaltered	1779115_at	SOM1	high copy suppressor of imp1 mutation, may be required for the function of the Imp1 peptidase and or the protein sorting machinery
YEL065W		27656	-1.02157	0.0228574	1.00871	0.0327742	SUPRESSED	1.02996	0.0340361	SUPRESSED	1.9617	0.000887384	SUPRESSED	1772622_at	SIT1	Ferrioxamine B transporter, member of the ARN family of transporters that specifically recognize siderophore-iron chelates; transcription is induced during iron deprivation and diauxic shift; potentially phosphorylated by Cdc28p
YEL070W		19588	-1.13452	7.52218e-06	0.269664	0.1153	unaltered	0.0210373	0.93355	unaltered	0.134217	0.508239	unaltered	1777667_s_at	DLD3	Hypothetical ORF
YER001W		153518	-1.19736	0.000101654	0.73204	0.00677288	SUPRESSED	0.695806	0.0101825	SUPRESSED	0.263506	0.341873	unaltered	1776993_at	MNN1	Alpha-1,3-mannosyltransferase, integral membrane glycoprotein of the Golgi complex, required for addition of alpha1,3-mannose linkages to N-linked and O-linked oligosaccharides, one of five S. cerevisiae proteins of the MNN1 family
YER011W		175246	-1.58228	0.00136396	1.66096	0.00195686	SUPRESSED	1.29595	0.0097218	SUPRESSED	1.99878	0.000729442	SUPRESSED	1778804_at	TIR1	Cold-shock induced protein of the Srp1p Tip1p family of serine-alanine-rich proteins. Encodes a stress-response cell wall mannoprotein and this gene is downregulated at acidic pH.
YER039C-A		229261	-1.12111	0.00157367	-0.387168	0.241079	unaltered	-0.295054	0.440504	unaltered	-0.366665	0.318264	unaltered	1779736_at	HVG1	Hypothetical ORF
YER044C-A		238458	-1.67569	2.63426e-06	0.7584	0.00305326	SUPRESSED	0.869256	0.00138449	SUPRESSED	0.828267	0.00215008	SUPRESSED	1776324_at	MEI4	Functions in early recombination
YER106W		204575	-1.01672	0.00208912	-0.0503242	0.899729	unaltered	0.444517	0.179773	unaltered	0.406923	0.228992	unaltered	1780089_at	MAM1	Monopolar microtubule Attachment during Meiosis I
YER187W		10672	-2.72067	3.42906e-07	0.157121	0.619685	unaltered	0.241764	0.196152	unaltered	0.37349	0.0454105	unaltered	1778200_at	FAU1	Hypothetical ORF
YFL003C		134515	-1.156	2.33764e-06	0.0230101	0.90542	unaltered	0.273804	0.0853485	unaltered	0.320847	0.048394	unaltered	1776312_at	MSH4	dispensable for DNA repair, required for full levels of reciprocal exchange and spore viability
YFL012W		110640	-1.6317	6.38229e-06	0.28679	0.234018	unaltered	0.41709	0.0987052	unaltered	0.476188	0.0630886	unaltered	1769515_at	IES1	Hypothetical ORF
YFL060C	9	10300	-1.32472	1.35392e-06	0.212534	0.194677	unaltered	0.421841	0.016522	unaltered	0.447629	0.0131344	unaltered	1778453_s_at	SNO3	Protein of unknown function, nearly identical to Sno2p; expression is induced before the diauxic shift and also in the absence of thiamin
YFL065C	9	3029	-1.13293	0.000229831	1.69296	2.91768e-05	SUPRESSED	0.797931	0.00592144	SUPRESSED	1.06787	0.00103281	SUPRESSED	1777553_s_at	YRF1-1 /// YRF1-2 /// YRF1-3 /// YRF1-5 /// YRF1-6 /// YRF1-7	Hypothetical ORF
YFL068W	9	52	-1.80876	3.67698e-06	1.63617	2.91768e-05	SUPRESSED	1.41182	0.000110633	SUPRESSED	1.21179	0.000412887	SUPRESSED	1775564_at	GI:14318451	Hypothetical ORF
YFR012W		102268	-1.50904	2.08204e-05	-0.0560914	0.862138	unaltered	0.0195085	0.961576	unaltered	0.00149149	0.996879	unaltered	1777184_at	UBP6	Hypothetical ORF
YFR012W-A		100933	-1.49467	0.000233471	-0.643065	0.0622323	unaltered	0.154599	0.730038	unaltered	0.0393501	0.941897	unaltered	1774245_at	UBP6	Hypothetical ORF identified by homology. See FEBS Letters [2000] 487:31-36.
YGL027C	10	443644	-1.45089	1.00565e-07	0.702732	0.000180001	SUPRESSED	0.725669	0.000180165	SUPRESSED	0.617723	0.000618533	SUPRESSED	1775263_at	CWH41	Processing alpha glucosidase I, involved in assembly of cell wall beta 1,6 glucan and asparagine-linked protein glycosylation; ER type II integral membrane N-glycoprotein; disruption leads to a K1 killer toxin-resistant phenotype
YGL033W	10	435627	-1.12475	0.00104568	0.499173	0.110907	unaltered	0.874068	0.0106326	SUPRESSED	0.717002	0.0331076	SUPRESSED	1775231_at	HOP2	Meiosis-specific protein that localizes to chromosomes, preventing synapsis between nonhomologous chromosomes and ensuring synapsis between homologs; complexes with Mnd1p to promote homolog pairing and meiotic double-strand break repair
YGL051W	10	403687	-1.50112	4.48397e-07	0.992713	6.12066e-05	SUPRESSED	0.761262	0.000431344	SUPRESSED	0.750984	0.000589049	SUPRESSED	1779202_at	MST27	Putative integral membrane protein, involved in vesicle formation; forms complex with Mst28p; member of DUP240 gene family; binds COPI and COPII vesicles
YGL158W		207035	-1.43591	0.00239826	0.37911	0.409641	unaltered	0.968087	0.0393591	SUPRESSED	0.667749	0.164586	unaltered	1776044_at	RCK1	Serine threonine protein kinase
YGL194C		140371	-1.42212	3.80184e-05	0.95291	0.00191267	SUPRESSED	0.446814	0.10315	unaltered	0.629278	0.0257306	SUPRESSED	1777548_at	HOS2	Histone deacetylase required for gene activation via specific deacetylation of lysines in H3 and H4 histone tails; subunit of the Set3 complex, a meiotic-specific repressor of sporulation specific genes that contains deacetylase activity
YGL240W		48612	-1.5888	1.43394e-06	1.40059	1.69791e-05	SUPRESSED	0.878654	0.000564306	SUPRESSED	0.775652	0.00147505	SUPRESSED	1770636_at	DOC1	Processivity factor required for the ubiquitination activity of the anaphase promoting complex (APC), mediates the activity of the APC by contributing to substrate recognition; involved in cyclin proteolysis
YGL249W		33097	-1.86812	7.74539e-07	0.999367	0.000406234	SUPRESSED	1.06548	0.000301507	SUPRESSED	1.03741	0.00045284	SUPRESSED	1779764_at	ZIP2	Required for ZIPpering up meiotic chromosomes during chromosome synapsis
YGL263W		2789	-1.99412	0.00602904	1.73962	0.0192569	SUPRESSED	1.81648	0.0175329	SUPRESSED	0.0379296	0.973796	unaltered	1779143_at	COS12	Protein of unknown function, member of a family of conserved, often subtelomerically-encoded proteins
YGR035C		533875	-1.22104	0.0291791	0.597405	0.308493	unaltered	1.00303	0.0974513	unaltered	1.60972	0.0119292	SUPRESSED	1778735_at	RPL26B	Protein of unknown function, potential Cdc28p substrate; transcription is activated by paralogous transcription factors Yrm1p and Yrr1p along with genes involved in multidrug resistance
YGR035W-A		533382	-1.04927	5.36536e-05	0.447489	0.0303925	unaltered	1.40556	2.60927e-05	SUPRESSED	0.895189	0.00064968	SUPRESSED	1775588_at	RPL26B	Identified by expression profiling and mass spectrometry
YGR052W		497351	-1.77119	0.000291245	1.31513	0.00460819	SUPRESSED	0.629959	0.154861	unaltered	0.347287	0.476433	unaltered	1772958_at	SCM4	The authentic, non-tagged protein was localized to the mitochondria
YGR053C		495961	-1.47298	3.26208e-05	-0.314246	0.237845	unaltered	0.271241	0.366926	unaltered	0.333698	0.251383	unaltered	1771288_at	SCM4	Hypothetical ORF
YGR066C		470026	-1.11919	0.000472039	0.235812	0.412031	unaltered	0.308478	0.321509	unaltered	0.719804	0.0180616	SUPRESSED	1773662_at	VHT1	Hypothetical ORF
YGR067C		468545	-1.44069	3.18865e-05	-0.0505942	0.877004	unaltered	-0.1124	0.743137	unaltered	0.0139882	0.973538	unaltered	1777536_at	VHT1	Hypothetical ORF; has similarity to Adr1p DNA-binding domain
YGR121W-A		357534	-1.14306	7.74577e-05	0.74668	0.00375923	SUPRESSED	1.0415	0.00046848	SUPRESSED	0.96969	0.000917495	SUPRESSED	1778272_at	MEP1	Identified by fungal homology and RT-PCR
YGR126W		345111	-1.23127	0.00204419	1.36634	0.00192742	SUPRESSED	0.226055	0.632468	unaltered	0.223816	0.634119	unaltered	1774571_at	ASN2	Hypothetical ORF
YGR177C		242117	-1.14695	6.46044e-05	0.716949	0.00440098	SUPRESSED	0.614384	0.0118757	SUPRESSED	0.373087	0.119482	unaltered	1771190_at	ATF2	Alcohol acetyltransferase, may play a role in steroid detoxification; forms volatile esters during fermentation, which is important in brewing
YGR204C-A		181885	-1.95968	4.2235e-06	1.44279	0.000160765	SUPRESSED	0.941326	0.00331061	SUPRESSED	0.831167	0.00752051	SUPRESSED	1770230_at	ADE3	Identified by gene-trapping, microarray-based expression analysis, and genome-wide homology searching
YGR233C		136274	-1.19653	3.1214e-08	0.700178	2.07635e-05	SUPRESSED	0.637865	5.50481e-05	SUPRESSED	0.571842	0.000146385	unaltered	1772045_at	PHO81	Cyclin-dependent kinase (CDK) inhibitor, regulates Pho80p-Pho85p and Pcl7p-Pho85p cyclin-CDK complexes in response to phosphate levels; required for derepression of PHO5; transcriptionally regulated by Pho4p and Pho2p
YHL009W-A		85903	-1.24964	0.00496584	1.16939	0.011296	SUPRESSED	0.836156	0.0651614	unaltered	0.70158	0.129795	unaltered	1775854_s_at	YAP3	TyA Gag protein; the main structural constituent of virus-like particles (VLPs)
YHL015W-A		74694	-1.17138	0.000488579	0.817528	0.00962849	SUPRESSED	0.823719	0.0103366	SUPRESSED	0.69885	0.027323	SUPRESSED	1775337_at	DUR3	Identified by expression profiling and mass spectrometry
YHL044W	11	13562	-2.37418	4.2977e-06	0.167763	0.648452	unaltered	0.341709	0.367429	unaltered	0.688182	0.0545503	unaltered	1779914_at	ARN2	Putative integral membrane protein, member of DUP240 gene family; green fluorescent protein (GFP)-fusion protein localizes to the plasma membrane in a punctate pattern
YHL047C	11	8297	-1.94597	0.000769996	2.25528	0.00057574	SUPRESSED	1.81399	0.00284007	SUPRESSED	3.17376	9.3518e-05	SUPRESSED	1776679_at	ARN2	Transporter, member of the ARN family of transporters that specifically recognize siderophore-iron chelates; responsible for uptake of iron bound to the siderophore triacetylfusarinine C
YHL048W	11	6399	-2.26149	4.53788e-06	1.87409	8.18651e-05	SUPRESSED	2.08315	4.48947e-05	SUPRESSED	1.84713	0.00013558	SUPRESSED	1776485_at	COS8	Nuclear membrane protein, member of a family of conserved, often subtelomerically-encoded proteins; regulation suggests a potential role in the unfolded protein response
YHR015W		134544	-1.07974	8.87887e-05	-0.607021	0.0100033	INCREASED	0.100579	0.725893	unaltered	-0.0135415	0.968504	unaltered	1775251_at	MIP6	RNA-binding protein, interacts with MEX67
YHR021W-A		149215	-1.71764	3.73238e-05	1.2577	0.0010268	SUPRESSED	1.66585	0.000180165	SUPRESSED	1.59057	0.00030171	SUPRESSED	1776087_at	ECM12	Non-essential protein of unknown function
YHR048W		204597	-1.95711	0.000259594	1.96185	0.000583934	SUPRESSED	0.936754	0.0487284	SUPRESSED	1.49085	0.0044898	SUPRESSED	1779904_at	AAP1	Hypothetical ORF
YHR105W		237876	-1.00395	0.00249583	0.436869	0.165715	unaltered	-0.19298	0.625175	unaltered	0.0215655	0.965836	unaltered	1776964_at	YPT35	Hypothetical ORF
YHR136C		187989	-2.60617	0.000106244	0.219685	0.720594	unaltered	0.461929	0.46532	unaltered	0.246482	0.73025	unaltered	1775402_at	SPL2	Protein with similarity to cyclin-dependent kinase inhibitors, overproduction suppresses a plc1 null mutation; green fluorescent protein (GFP)-fusion protein localizes to the cytoplasm in a punctate pattern
YHR176W		108417	-1.13788	1.33293e-05	-0.158461	0.402167	unaltered	0.294864	0.12918	unaltered	0.436305	0.0277159	unaltered	1772738_at	FMO1	Flavin-containing monooxygenase, localized to the cytoplasmic face of the ER membrane; catalyzes oxidation of biological thiols to maintain the ER redox buffer ratio for correct folding of disulfide-bonded proteins
YHR184W		89904	-3.71275	4.78006e-09	0.118624	0.683466	unaltered	0.379999	0.171435	unaltered	0.327459	0.25076	unaltered	1774775_at	SSP1	Involved in the control of meiotic nuclear divisions & spore formation; dispensable for mitosis, premeiotic DNA synthesis, recombination, meiosis I, meiosis II, & initiation of prospore walls; required for spore wall elongation
YHR213W-A		22099	-1.23829	0.000705298	0.743027	0.0271411	SUPRESSED	0.784999	0.024042	SUPRESSED	0.903131	0.0122984	SUPRESSED	1774496_at	FLO5	Identified by gene-trapping, microarray-based expression analysis, and genome-wide homology searching
YHR214C-E		11448	-1.42364	4.86957e-05	0.458537	0.0892895	unaltered	0.789632	0.00802036	SUPRESSED	0.661116	0.0232415	SUPRESSED	1773293_at	FLO5	Identified by gene-trapping, microarray-based expression analysis, and genome-wide homology searching
YIL003W		90767	-1.09832	1.94944e-06	0.308626	0.0337888	unaltered	0.405797	0.00918875	unaltered	0.40183	0.010801	unaltered	1774116_at	CFD1	Highly conserved, putative P-loop ATPase localized in the cytoplasm; has a potential role in assembly of iron-sulfur clusters in proteins
YIL013C		111681	-2.89832	2.54126e-08	0.651289	0.0103813	SUPRESSED	0.46121	0.0633409	unaltered	0.82435	0.00314036	SUPRESSED	1771944_at	PDR11	ATP-dependent permease, member of ATP-binding cassette (ABC) transporter family
YIL015W		117546	-9.3038	3.16311e-16	9.1175	8.37505e-16	SUPRESSED	8.81467	1.33794e-15	SUPRESSED	8.71068	1.57729e-15	SUPRESSED	1778408_at	BAR1	extracellular protease synthesized in a-cells that cleaves and inactivates alpha factor
YIL064W		197946	-1.38615	1.99098e-05	0.790051	0.00328786	SUPRESSED	1.01308	0.000731533	SUPRESSED	0.836616	0.00282998	SUPRESSED	1773741_at	FIS1	Putative S-adenosylmethionine-dependent methyltransferase of the seven beta-strand family
YIL067C		204165	-1.07262	2.74044e-07	0.0697278	0.557692	unaltered	-0.106965	0.401358	unaltered	-0.00983947	0.95557	unaltered	1777531_at	SEC6	Hypothetical ORF
YIL134C-A		96521	-1.07074	0.000588275	0.702007	0.015257	SUPRESSED	0.892564	0.00447282	SUPRESSED	0.912069	0.00426838	SUPRESSED	1773906_at	VHS2	Identified by fungal homology and RT-PCR
YIL172C		16783	-1.35903	1.41275e-05	-0.494726	0.0297482	unaltered	0.140811	0.606648	unaltered	0.432067	0.0664115	unaltered	1775391_s_at	VTH1	Hypothetical ORF
YIL176C		8792	-1.57113	2.564e-05	0.568292	0.0427766	unaltered	-0.0743938	0.848288	unaltered	0.14432	0.684139	unaltered	1769518_x_at	PAU1	Hypothetical ORF
YIR026C	12	35016	-1.57912	2.38301e-06	0.916988	0.00051856	SUPRESSED	1.03081	0.000290748	SUPRESSED	0.984393	0.00048614	SUPRESSED	1770205_at	YVH1	nitrogen starvation-induced protein phosphatase
YIR027C	12	33629	-1.32736	5.53339e-06	0.0356457	0.88449	unaltered	0.0392107	0.889157	unaltered	0.0424232	0.884638	unaltered	1774012_at	DAL1	Allantoinase, converts allantoin to allantoate in the first step of allantoin degradation; expression sensitive to nitrogen catabolite repression
YIR028W	12	31421	-1.00101	1.50705e-05	0.0871142	0.627711	unaltered	0.321573	0.06177	unaltered	0.184272	0.313521	unaltered	1779095_at	DAL4	Allantoin permease; expression sensitive to nitrogen catabolite repression and induced by allophanate, an intermediate in allantoin degradation
YIR030C	12	27853	-1.80845	3.15115e-09	0.245365	0.0479052	unaltered	0.537946	0.000608934	unaltered	0.268221	0.0404288	unaltered	1771073_at	DCG1	Protein of unknown function, expression is sensitive to nitrogen catabolite repression and regulated by Dal80p; contains transmembrane domain
YIR032C	12	24859	-1.21654	2.69924e-05	0.164573	0.463027	unaltered	0.447835	0.0470294	unaltered	0.54745	0.0191826	unaltered	1774321_at	DAL3	Ureidoglycolate hydrolase, converts ureidoglycolate to glyoxylate and urea in the third step of allantoin degradation; expression sensitive to nitrogen catabolite repression
YIR039C	12	9392	-1.72813	4.01498e-06	0.545342	0.0288141	unaltered	0.688682	0.00958161	SUPRESSED	0.785597	0.00480095	SUPRESSED	1769659_at	YPS6	Putative GPI-anchored aspartic protease
YIR042C	12	4616	-2.74605	1.63283e-06	0.657072	0.0605242	unaltered	0.819337	0.0263584	SUPRESSED	0.272179	0.507964	unaltered	1778832_at	YPS6	Hypothetical ORF
YJL037W		369388	-1.31406	2.53557e-06	-0.11835	0.523084	unaltered	-1.43288	4.42689e-05	unaltered	-1.58606	1.78772e-05	unaltered	1778154_at	NUP192	Hypothetical ORF
YJL038C		370935	-2.01509	7.76362e-07	0.14925	0.550964	unaltered	0.529088	0.0328923	unaltered	0.627088	0.0147715	SUPRESSED	1773143_at	NUP192	Hypothetical ORF
YJL105W		224751	-1.72848	5.21937e-05	0.976739	0.00671675	SUPRESSED	1.36113	0.000959318	SUPRESSED	1.43664	0.000742912	SUPRESSED	1779438_at	SET4	Set4p
YJL116C		193559	-1.65363	8.04243e-05	1.85776	0.000104434	SUPRESSED	1.77375	0.000170289	SUPRESSED	2.21607	4.33223e-05	SUPRESSED	1774960_at	NCA3	With NCA2, regulates proper expression of subunits 6 (Atp6p) and 8 (Atp8p ) of the Fo-F1 ATP synthase
YJL212C	13	33849	-1.16849	1.73686e-05	1.37051	1.94715e-05	SUPRESSED	0.935519	0.000359029	SUPRESSED	0.70931	0.00249228	SUPRESSED	1773613_at	OPT1	Plasma membrane transporter that transports tetra- and pentapeptides and glutathione; member of the OPT family
YJL216C	13	24340	-1.23443	3.7316e-07	0.000323908	0.999337	unaltered	0.120024	0.434971	unaltered	0.267459	0.0590943	unaltered	1778617_at	HXT9	Protein of unknown function, transcriptionally activated by Yrm1p along with genes involved in multidrug resistance
YJL218W	13	21972	-1.2523	3.25411e-05	-0.0807614	0.75812	unaltered	-0.487685	0.039944	unaltered	-0.399619	0.0968907	unaltered	1770123_at	HXT9	Hypothetical ORF
YJL219W	13	19496	-1.48648	4.89797e-07	-0.175378	0.292762	unaltered	-0.00433444	0.98839	unaltered	-0.102598	0.617516	unaltered	1779871_at	HXT9	Putative hexose transporter that is nearly identical to Hxt11p, has similarity to major facilitator superfamily (MFS) transporters, expression of HXT9 is regulated by transcription factors Pdr1p and Pdr3p
YJR005C-A		297576	-1.49113	0.00734053	1.2968	0.0229936	SUPRESSED	1.81264	0.00410501	SUPRESSED	2.61963	0.000462659	SUPRESSED	1775147_at	APL1	Identified by homology to Ashbya gossypii
YJR108W		117339	-1.90195	4.36112e-05	1.29049	0.00196975	SUPRESSED	0.610198	0.101779	unaltered	0.521046	0.173305	unaltered	1774796_at	ABM1	Protein of unknown function, required for normal microtubule organization
YJR118C		102561	-1.01691	9.40111e-07	0.545587	0.00045274	unaltered	0.326366	0.0127826	unaltered	0.282649	0.0299122	unaltered	1772249_at	ILM1	Protein of unknown function
YJR129C		82051	-1.1178	7.70602e-06	0.341425	0.0467586	unaltered	0.746963	0.000599723	SUPRESSED	0.738054	0.000742912	SUPRESSED	1776613_at	ZMS1	Putative S-adenosylmethionine-dependent methyltransferase of the seven beta-strand family
YKL071W		304754	-1.2995	5.69565e-05	0.512481	0.0441057	unaltered	0.261524	0.353504	unaltered	0.739726	0.00851663	SUPRESSED	1776865_at	STB6	Hypothetical ORF
YKL078W		288485	-1.2637	2.27493e-05	1.08962	0.000222651	SUPRESSED	1.33383	0.000816666	SUPRESSED	0.854129	0.0139149	SUPRESSED	1777927_at	DHR2	Predominantly nucleolar DEAH-box RNA helicase, required for 18S rRNA synthesis
YKL106C-A		236788	-1.7783	2.13094e-06	0.917911	0.00109062	SUPRESSED	0.640287	0.0112111	SUPRESSED	0.767074	0.00429393	SUPRESSED	1773778_at	SLD2	Hypothetical ORF identified by homology. See FEBS Letters [2000] 487:31-36.
YKL178C		113215	-2.24678	2.25963e-05	-0.330824	0.408189	unaltered	-0.0890453	0.873954	unaltered	-0.300756	0.515787	unaltered	1772134_at	STE3	The a factor receptor encoded by the STE3 gene allows yeast cells of the Alpha mating type to recognize cells of the a mating type
YKR075C		86992	-1.35901	0.000687172	0.366062	0.312669	unaltered	0.816018	0.0308891	SUPRESSED	0.916957	0.0182635	SUPRESSED	1778293_at	SIS2	Protein of unknown function; similar to YOR062Cp and Reg1p; expression regulated by glucose and Rgt1p
YKR097W		35673	-2.51605	0.000278383	0.525785	0.383953	unaltered	0.830002	0.186619	unaltered	1.86883	0.00548395	SUPRESSED	1777196_at	PCK1	phosphoenolpyruvate carboxylkinase
YLL005C		137938	-1.5933	1.33293e-05	1.27376	0.00022872	SUPRESSED	0.932631	0.00224857	SUPRESSED	0.905585	0.00294478	SUPRESSED	1777646_at	SPO75	Meiosis-specific protein of unknown function, required for spore wall formation during sporulation; dispensible for both nuclear divisions during meiosis
YLL012W		125532	-1.66421	1.1584e-06	1.04978	0.000170306	SUPRESSED	0.980188	0.000321184	SUPRESSED	0.941099	0.000531097	SUPRESSED	1779772_at	PUF3	Hypothetical ORF
YLL033W		73407	-1.12287	7.86443e-07	0.521489	0.00104515	unaltered	0.474736	0.00223741	unaltered	0.535795	0.00109825	unaltered	1770710_at	RIX7	Yll033wp
YLL042C		52085	-1.88734	2.59765e-08	0.271557	0.0815391	unaltered	0.65855	0.000793003	SUPRESSED	0.560646	0.00251799	unaltered	1777394_at	ATG10	Enzyme that mediates formation of the Atg12p-Atg5p conjugate, which is a critical step in autophagy
YLR031W		204225	-1.1168	2.27493e-05	0.278386	0.151162	unaltered	1.04995	0.000155792	SUPRESSED	0.865309	0.000645741	SUPRESSED	1779091_at	RPL15A	Hypothetical ORF
YLR156W		488997	-1.57072	1.49552e-05	1.50758	7.9909e-05	SUPRESSED	0.574547	0.0347536	unaltered	0.994626	0.00166172	SUPRESSED	1776002_s_at	ASP3-1	YLR156W, YLR159W, and YLR161W are three identical open reading frames encoded near the ribosomal DNA region of chromosome 12.
YLR297W		354132	-1.20795	0.00134443	1.74938	0.000213084	SUPRESSED	0.450286	0.231962	unaltered	0.604555	0.103252	unaltered	1772193_at	ATP14	Hypothetical ORF
YLR315W		313368	-1.01369	0.000132766	0.227285	0.300481	unaltered	-0.102369	0.715886	unaltered	-0.127099	0.641358	unaltered	1779168_at	NKP2	Nkp2p
YLR348C		251200	-1.07239	0.00213256	1.3968	0.000673881	SUPRESSED	1.66557	0.000245671	SUPRESSED	1.52299	0.000533241	SUPRESSED	1774282_at	DIC1	Mitochondrial dicarboxylate carrier, integral membrane protein, catalyzes a dicarboxylate-phosphate exchange across the inner mitochondrial membrane, transports cytoplasmic dicarboxylates into the mitochondrial matrix
YLL064C	14	15261	-1.7658	8.1976e-05	0.374042	0.298403	unaltered	-0.224583	0.610955	unaltered	0.188791	0.678448	unaltered	1776931_x_at	PAU6	Hypothetical ORF
YLR450W	14	45554	-1.02963	4.2235e-06	0.734078	0.0002034	SUPRESSED	0.566677	0.00133947	unaltered	0.415628	0.0102808	unaltered	1779769_at	HMG2	One of two isozymes of HMG-CoA reductase that convert HMG-CoA to mevalonate, a rate-limiting step in sterol biosynthesis; overproduction induces assembly of peripheral ER membrane arrays and short nuclear-associated membrane stacks
YLR453C	14	36381	-1.16462	1.49552e-05	1.05622	0.000110584	SUPRESSED	0.763742	0.0011411	SUPRESSED	0.829712	0.00076324	SUPRESSED	1775600_at	RIF2	interacts with the c-terminus of Rap1p and with Rif1p; has functional similarities with Rif1p; Rif2p and Rif1p have synergistic effects on telomere length and chromosome loss
YLR456W	14	23110	-1.00002	7.18135e-05	0.0654807	0.776956	unaltered	0.166711	0.47237	unaltered	0.16602	0.473966	unaltered	1776914_at	RIF2	Hypothetical ORF
YLR461W	14	15261	-1.67276	5.69565e-05	0.515539	0.109814	unaltered	-0.00377431	0.99568	unaltered	0.185084	0.650653	unaltered	1770515_x_at	PAU4	Part of 23-member seripauperin multigene family encoded mainly in subtelomeric regions, active during alcoholic fermentation, regulated by anaerobiosis, negatively regulated by oxygen, repressed by heme
YLR462W	14	12224	-1.22231	0.000403158	1.63198	0.00011929	SUPRESSED	-0.695807	0.0834215	unaltered	-0.778986	0.0567604	unaltered	1778106_x_at	PAU4	Hypothetical ORF
YML003W		263482	-1.22326	5.25575e-05	0.822307	0.00241379	SUPRESSED	0.0879014	0.779367	unaltered	0.29275	0.251383	unaltered	1778556_at	GLO1	Hypothetical ORF
YML104C		58938	-1.08211	1.81705e-06	0.719259	0.000167446	SUPRESSED	0.701221	0.000245671	SUPRESSED	0.588172	0.000918915	SUPRESSED	1779365_at	MDM1	Required for nuclear and mitochondrial transmission to daughter buds.
YML123C		24037	-4.30166	0.000122474	1.77204	0.0536177	unaltered	1.00248	0.321611	unaltered	0.415148	0.729039	unaltered	1770692_at	PHO84	High-affinity inorganic phosphate (Pi) transporter and low-affinity manganese transporter; regulated by Pho4p and Spt7p; mutation confers resistance to arsenate; exit from the ER during maturation requires Pho86p
YMR017W		307487	-1.10369	0.000147916	0.0456466	0.880409	unaltered	0.316862	0.218359	unaltered	0.174264	0.54672	unaltered	1778644_at	SPO20	Meiosis-specific subunit of the t-SNARE complex, required for prospore membrane formation during sporulation; similar to but not functionally redundant with Sec9p; SNAP-25 homolog
YMR081C		430077	-1.08912	0.00414361	0.566055	0.123117	unaltered	0.609729	0.114278	unaltered	0.197162	0.674509	unaltered	1776778_at	ISF1	Serine-rich, hydrophilic protein with similarity to Mbr1p; overexpression suppresses growth defects of hap2, hap3, and hap4 mutants; expression is under glucose control; cotranscribed with NAM7 in a cyp1 mutant
YMR101C		455986	-1.15211	3.92216e-06	-0.208047	0.196466	unaltered	0.164062	0.367079	unaltered	0.263443	0.125225	unaltered	1775765_at	SRT1	cis-prenyltransferase involved in dolichol synthesis
YMR105W-A		446367	-1.64308	0.00550873	0.763076	0.187743	unaltered	0.259018	0.732201	unaltered	0.209775	0.792546	unaltered	1773341_at	PGM2	Identified by gene-trapping, microarray-based expression analysis, and genome-wide homology searching
YMR129W		396627	-1.32153	3.45485e-06	0.811086	0.000488575	SUPRESSED	0.65248	0.00238107	SUPRESSED	0.61573	0.00375652	SUPRESSED	1777700_at	POM152	May be involved in duplication of nuclear pores and nuclear pore complexes during S-phase
YMR138W		379276	-1.69539	3.61004e-08	0.400042	0.0102415	unaltered	0.673957	0.0004311	SUPRESSED	0.59196	0.00112395	SUPRESSED	1776501_at	CIN4	GTP-binding protein involved in beta-tubulin (Tub2p) folding; isolated as mutant with increased chromosome loss and sensitivity to benomyl
YMR244W		167181	-1.00133	0.00169407	0.0793402	0.82463	unaltered	0.455351	0.149356	unaltered	0.498272	0.116196	unaltered	1778404_at	ZRC1	Hypothetical ORF
YMR319C		11551	-2.3373	3.17979e-06	1.14496	0.00215723	SUPRESSED	0.954681	0.00710999	SUPRESSED	1.41158	0.000677051	SUPRESSED	1772853_at	FET4	Low-affinity Fe(II) transporter of the plasma membrane
YNL012W		174652	-1.56388	4.62759e-06	-0.590512	0.0126686	INCREASED	-0.148771	0.587519	unaltered	0.177641	0.50063	unaltered	1778518_at	SPO1	Meiosis-specific protein with similarity to phospholipase B, required for meiotic spindle pole body duplication and separation; required for spore formation
YNL024C		197231	-1.05946	1.49552e-05	0.72911	0.000726808	SUPRESSED	0.842723	0.000315704	SUPRESSED	0.650139	0.00200171	SUPRESSED	1780197_at	SSN8	Putative S-adenosylmethionine-dependent methyltransferase of the seven beta-strand family
YNL095C		339425	-1.0745	0.000289549	0.677793	0.0116392	SUPRESSED	0.522476	0.0483375	unaltered	0.620323	0.0231613	SUPRESSED	1769638_at	RPS7B	Hypothetical ORF
YNL128W		382355	-1.02856	3.17979e-06	0.0425279	0.796947	unaltered	0.217221	0.144142	unaltered	0.305238	0.0424633	unaltered	1773929_at	TEP1	Similar to human tumor suppressor gene known as TEP1, MMAC1 and PTEN1
YNL130C-A		381241	-1.47014	7.87212e-07	0.537749	0.00478847	unaltered	0.633394	0.00198683	SUPRESSED	0.665015	0.00161611	SUPRESSED	1774534_at	CPT1	Identified by fungal homology and RT-PCR
YNL210W		250929	-1.87884	8.03925e-07	1.26536	8.6578e-05	SUPRESSED	1.31925	7.876e-05	SUPRESSED	1.16196	0.000231295	SUPRESSED	1777726_at	MER1	Disp. for axial elements in meiosis but required for full chr. pairing & chr. condensation seen by in situ hybridization, wt level of synaptonemal complexes, heteroduplex DNA, gene conversion & reciprocal recombination & spore viability
YNL234W		210231	-1.47498	2.13722e-07	0.769202	0.000181458	SUPRESSED	1.19605	6.10958e-06	SUPRESSED	1.14581	1.07226e-05	SUPRESSED	1778789_at	SIN4	Similar to globins and has a functional heme-binding domain; involved in glucose signaling or metabolism; regulated by Rgt1p
YNL328C		22833	-1.37893	0.000203313	1.41092	0.000437799	SUPRESSED	0.452806	0.171135	unaltered	0.650361	0.0501048	unaltered	1777703_at	MDJ2	Protein of the mitochondrial inner membrane with similarity to E. coli DnaJ and other DnaJ-like proteins, function partially overlaps that of Mdj1p
YNR014W		131872	-1.78007	6.72842e-06	0.947666	0.00215919	SUPRESSED	0.642998	0.0226947	SUPRESSED	0.547815	0.0524045	unaltered	1779450_at	PHO91	Hypothetical ORF
YNR071C	15	13899	-1.06893	0.000721205	-0.00498497	0.989592	unaltered	0.16963	0.633885	unaltered	0.183435	0.599438	unaltered	1775478_at	BSC5	Hypothetical ORF
YNR074C	15	6737	-2.25273	0.000206965	1.16955	0.0257484	SUPRESSED	0.0581519	0.939024	unaltered	0.850371	0.116243	unaltered	1769321_at	HXT17	putative reductase
YNR075W	15	4423	-2.2785	8.35511e-05	1.31455	0.00829407	SUPRESSED	-0.377997	0.483113	unaltered	0.261646	0.653406	unaltered	1770459_at	COS10	Protein of unknown function, member of a family of conserved, often subtelomerically-encoded proteins
YOL101C		126980	-1.13348	0.00153928	0.959388	0.00788644	SUPRESSED	1.08787	0.00428622	SUPRESSED	0.669615	0.0589013	unaltered	1776283_at	IZH4	Membrane protein involved in zinc metabolism, member of the four-protein IZH family, expression induced by fatty acids and altered zinc levels; deletion reduces sensitivity to excess zinc; possible role in sterol metabolism
YOL132W		71298	-1.36099	9.42254e-06	0.301851	0.15299	unaltered	0.456696	0.0392931	unaltered	0.482824	0.0329119	unaltered	1771489_at	GAS4	Protein of unknown function, localizes to the cell wall
YOL158C		19489	-1.48159	0.000919011	1.06957	0.0128073	SUPRESSED	0.783796	0.0645176	unaltered	1.71819	0.000925472	SUPRESSED	1774022_at	ENB1	Endosomal ferric enterobactin transporter, expressed under conditions of iron deprivation; member of the major facilitator superfamily; expression is regulated by Rcs1p and affected by chloroquine treatment
YOL159C-A		15231	-1.44184	2.97469e-07	0.644482	0.000678813	SUPRESSED	0.548633	0.0022893	unaltered	0.457756	0.00745815	unaltered	1777191_at	AAD15	Hypothetical ORF identified by homology. See FEBS Letters [2000] 487:31-36.
YOR008C-A		342856	-1.92364	0.000256225	0.998899	0.0292351	SUPRESSED	1.64174	0.00198683	SUPRESSED	1.63732	0.00222097	SUPRESSED	1778569_at	SLG1	diepoxybutane and mitomycin C resistance
YOR032W-A		392174	-2.04787	5.66553e-06	0.444142	0.137751	unaltered	0.855374	0.00925527	SUPRESSED	0.867054	0.0095027	SUPRESSED	1778920_at	HMS1	Identified by gene-trapping, microarray-based expression analysis, and genome-wide homology searching
YOR068C		453869	-1.32182	9.41451e-05	0.937678	0.00268511	SUPRESSED	0.848246	0.00540243	SUPRESSED	0.696947	0.0182001	SUPRESSED	1773568_at	VAM10	[Abnormal]Vacuole Morphology
YOR072W-B		464469	-1.7879	3.9705e-05	1.60588	0.000270938	SUPRESSED	1.9762	7.876e-05	SUPRESSED	1.55716	0.000491237	SUPRESSED	1769349_s_at	GYP1	Identified by expression profiling and mass spectrometry
YOR100C		513294	-1.10433	0.000756085	0.192287	0.540303	unaltered	0.461089	0.139155	unaltered	0.721453	0.0235093	SUPRESSED	1774778_at	CRC1	Mitochondrial inner membrane carnitine transporter, required for carnitine-dependent transport of acetyl-CoA from peroxisomes to mitochondria during fatty acid beta-oxidation
YOR336W		141524	-1.55713	3.1214e-08	0.736986	0.00010339	SUPRESSED	0.562157	0.000732417	unaltered	0.615192	0.000503469	SUPRESSED	1772001_at	KRE5	appears to function early in (1,6)-beta-D-glucan synthesis pathway
YOR365C		67835	-1.90587	1.63189e-05	1.30659	0.000821249	SUPRESSED	1.22419	0.00142227	SUPRESSED	1.12627	0.00275065	SUPRESSED	1771934_at	PIP2	Hypothetical ORF
YOR376W-A	16	46100	-1.50986	0.000529417	0.933709	0.0193414	SUPRESSED	0.127433	0.811065	unaltered	0.139166	0.791975	unaltered	1773494_at	GDH1	Identified by fungal homology and RT-PCR
YOR382W	16	31765	-1.80928	0.00115939	2.20889	0.000584093	SUPRESSED	1.72023	0.0035737	SUPRESSED	2.93831	0.000134167	SUPRESSED	1776583_at	FIT2	Mannoprotein that is incorporated into the cell wall via a glycosylphosphatidylinositol (GPI) anchor, involved in the retention of siderophore-iron in the cell wall
YOR383C	16	30855	-1.71293	0.000454423	2.25674	0.000147579	SUPRESSED	1.78131	0.000871087	SUPRESSED	2.78755	5.11485e-05	SUPRESSED	1777033_at	FIT3	Mannoprotein that is incorporated into the cell wall via a glycosylphosphatidylinositol (GPI) anchor, involved in the retention of siderophore-iron in the cell wall
YOR384W	16	29732	-1.26405	0.0255248	2.20788	0.0014486	SUPRESSED	1.5045	0.016201	SUPRESSED	2.95772	0.000294619	SUPRESSED	1773271_at	FRE5	Putative ferric reductase with similarity to Fre2p; expression induced by low iron levels
YOR394W	16	8578	-1.40848	0.00505902	-0.0533091	0.932435	unaltered	0.171365	0.798318	unaltered	-0.0542512	0.944462	unaltered	1772681_s_at	ERR1	Hypothetical ORF
YPL147W		273253	-1.06944	1.79869e-05	-0.250365	0.166058	unaltered	0.0271431	0.918684	unaltered	0.201326	0.315618	unaltered	1776366_at	PXA1	Pxa1p and Pxa2p appear to be subunits of a peroxisomal ATP-binding cassette transporter necessary for transport of long-chain fatty acids into peroxisomes
YPL189W		189152	-1.75824	4.89797e-07	0.00875076	0.974449	unaltered	0.389031	0.0570509	unaltered	-0.00617729	0.984063	unaltered	1770603_at	GUP2	Multimembrane-spanning protein and putative glycerol transporter that is essential for proton symport of glycerol; Gup1p homolog
YPL257W		63278	-1.06981	0.00011439	0.560816	0.0168307	unaltered	0.0189787	0.955848	unaltered	-0.0506115	0.88052	unaltered	1775201_at	THI21	Hypothetical ORF
YPL266W		39120	-1.29917	1.91931e-06	1.06796	3.55382e-05	SUPRESSED	1.15438	2.97315e-05	SUPRESSED	0.923046	0.000167018	SUPRESSED	1775233_at	DIM1	Essential 18S rRNA dimethylase, responsible for conserved m6(2)Am6(2)A dimethylation in 3 -terminal loop of 18 S rRNA, part of 90S and 40S pre-particles in nucleolus, involved in pre-ribosomal RNA processing
YPR066W		266855	-1.02011	2.69924e-05	0.469521	0.0137259	unaltered	0.0687448	0.777089	unaltered	0.180834	0.375495	unaltered	1773343_at	UBA3	Protein that acts together with Ula1p to activate Rub1p before its conjugation to proteins (neddlyation), which may play a role in protein degradation; GFP-fusion protein localizes to the cytoplasm in a punctate pattern
YAL021C		110847	1.07594	1.00751e-07	-0.28309	0.00965843	unaltered	-0.625075	6.77368e-05	SUPRESSED	-0.450418	0.000677051	unaltered	1778488_at	CCR4	carbon catabolite repression; transcriptional regulator for some glucose-repressed genes including ADH2
YAR009C		69612	1.36493	0.00109351	-1.23028	0.00420011	SUPRESSED	-0.404921	0.346386	unaltered	-0.277254	0.549159	unaltered	1779165_s_at	SEN34	TyB Gag-Pol protein; proteolytically processed to make the Gag, RT, PR, and IN proteins that are required for retrotransposition
YBL015W		194083	1.30701	6.82026e-05	-0.788701	0.00549314	SUPRESSED	-0.693615	0.0128513	SUPRESSED	-0.842138	0.0046226	SUPRESSED	1773273_at	ACH1	Acetyl-coA hydrolase, primarily localized to mitochondria; required for acetate utilization and for diploid pseudohyphal growth
YBR040W		316926	2.18664	0.000343672	-1.8032	0.00281235	SUPRESSED	-1.58606	0.0066457	SUPRESSED	-1.65017	0.00585796	SUPRESSED	1772126_at	FIG1	Integral membrane protein required for efficient mating; may participate in or regulate the low affinity Ca2+ influx system, which affects intracellular signaling and cell-cell fusion during mating
YBR085C-A		394316	1.44051	6.21738e-05	-1.01114	0.00208126	SUPRESSED	-1.03258	0.00202397	SUPRESSED	-1.07183	0.00174509	SUPRESSED	1771977_at	AAC3	Hypothetical ORF
YBR115C		343476	1.26293	0.0100784	-1.07423	0.033	SUPRESSED	-1.14222	0.0282637	SUPRESSED	-8.5148	7.91777e-10	SUPRESSED	1775044_at	LYS2	A key step in fungal biosynthesis of lysine, enzymatic reduction of alpha-aminoadipate at C6 to the semialdehyde is catalyzed by holo-Lys2p, which is generated from apo-Lys2p by addition of phosphopantetheine by Lys5p.
YBR126C		324319	1.03664	0.000476075	-0.825465	0.0044206	SUPRESSED	-0.929119	0.00238107	SUPRESSED	-0.785436	0.00718664	SUPRESSED	1779408_at	TPS1	Probable regulator of glucose influx into the cell & into glycolytic pathway, indirectly regulating glucose-induced signalling (activation & inactivation) & initial step(s) of glucose metabolism. Homologue of E. coli otsA protein
YBR132C		313572	1.27518	4.86957e-05	0.576242	0.0214369	unaltered	-0.746945	0.00579166	SUPRESSED	-0.26562	0.322933	unaltered	1773859_at	AGP2	Plasma membrane carnitine transporter, expression is down-regulated by osmotic stress; also functions as a low-affinity amino acid permease
YBR145W		279462	1.38148	0.000515909	-1.38149	0.00109522	SUPRESSED	-1.76759	0.000245671	SUPRESSED	-1.34549	0.00167527	SUPRESSED	1779344_at	ADH5	alcohol dehydrogenase isoenzyme V
YBR147W		276649	2.36816	0.00787061	-3.38172	0.00136923	SUPRESSED	-3.10986	0.00270103	SUPRESSED	-3.19348	0.00250191	SUPRESSED	1779364_at	MRPS9	Hypothetical ORF
YBR182C		219718	1.00125	1.8535e-05	-0.789562	0.000367472	SUPRESSED	-0.750072	0.000586656	SUPRESSED	-0.840759	0.000346138	SUPRESSED	1779277_at	SMP1	Second MEF2-like Protein 1Transcription factor of the MADS (Mcm1p, Agamous, Deficiens, SRF) box family; closely related to RLM1
YBR214W		161809	1.098	0.0001245	-0.879968	0.00146005	SUPRESSED	-1.00807	0.000682141	SUPRESSED	-0.729121	0.00591169	SUPRESSED	1774926_at	SDS24	Similar to S. pombe SDS23, suppresses DIS2, localized to the nucleus
YBR274W		63632	1.25367	1.34481e-07	-0.818027	2.28166e-05	SUPRESSED	-0.591285	0.000315704	SUPRESSED	-0.576057	0.000477244	unaltered	1777009_at	CHK1	checkpoint kinase 1; homolog of the S. pombe and mammalian Chk1 checkpoint kinases
YBR291C		29552	2.33379	0.00119148	-2.17641	0.00363271	SUPRESSED	-2.15898	0.00433728	SUPRESSED	-2.42904	0.00223588	SUPRESSED	1770615_at	CTP1	Mitochondrial inner membrane citrate transporter, member of the mitochondrial carrier family
YBR294W		23991	1.36875	0.0260402	-1.43188	0.028136	SUPRESSED	-0.464839	0.541144	unaltered	-1.3349	0.0486805	SUPRESSED	1770303_at	SUL1	sulfate uptake is mediated by specific sulfate transporters SUL1 and SUL2, which control the concentration of endogenous activated sulfate intermediates.
YCL021W-A		83618	1.95266	4.73901e-10	-0.740046	2.28166e-05	SUPRESSED	-0.545716	0.00028413	unaltered	-0.558909	0.000294619	unaltered	1779096_at	KCC4	Hypothetical ORF
YCL027W		71802	1.23474	1.73686e-05	-1.22228	7.65956e-05	SUPRESSED	-1.17674	0.000105364	SUPRESSED	-1.31181	6.55236e-05	SUPRESSED	1771752_at	FUS1	Membrane protein localized to the shmoo tip, required for cell fusion; expression regulated by mating pheromone; proposed to coordinate signaling, fusion, and polarization events required for fusion; potential Cdc28p substrate
YCL037C		57373	1.78093	2.06574e-08	0.202666	0.157354	unaltered	-0.377135	0.0144773	unaltered	-0.16188	0.308132	unaltered	1770780_at	SRO9	Associates with translating ribosomes; may function in the cytoplasm to modulate mRNA translation; may be involved in organization of actin filaments
YCL040W		50837	1.035	0.000365892	-0.645969	0.0144559	SUPRESSED	-0.867162	0.00296844	SUPRESSED	-0.577242	0.0320639	unaltered	1779150_at	GLK1	Glucose phosphorylation
YCL042W		50583	1.51796	1.64596e-05	-1.15095	0.000430803	SUPRESSED	-1.13445	0.000536195	SUPRESSED	-1.35742	0.000202728	SUPRESSED	1776330_at	PDI1	Hypothetical ORF
YCR007C		126004	1.58502	0.00446074	-1.22798	0.0273303	SUPRESSED	-1.26909	0.0270252	SUPRESSED	-1.68389	0.00607082	SUPRESSED	1770347_at	CIT2	Putative integral membrane protein, member of DUP240 gene family
YCR065W		87316	1.78156	2.00892e-07	0.126157	0.504666	unaltered	-0.56156	0.00533338	unaltered	-0.313261	0.10009	unaltered	1772793_at	HCM1	Forkhead transcription factor involved in cell cycle specific transcription of SPC110, encoding a spindle pole body (SPB) calmodulin binding protein; dosage-dependent suppressor of calmodulin mutants with specific defects in SPB assembly
YCR089W		49191	1.13064	2.66078e-05	-0.888808	0.000488575	SUPRESSED	-0.906017	0.000485622	SUPRESSED	-0.853201	0.000869988	SUPRESSED	1775095_at	FIG2	Cell wall adhesin, expressed specifically during mating; may be involved in maintenance of cell wall integrity during mating
YDL131W		227392	1.5008	3.34333e-05	-1.38463	0.00018936	SUPRESSED	-0.913947	0.00357428	SUPRESSED	-1.0412	0.00172657	SUPRESSED	1776477_at	LYS21	homocitrate synthase, highly homologous to YDL182W
YDL160C		170410	1.1189	6.77276e-07	-0.198492	0.121621	unaltered	-1.1075	2.54111e-06	SUPRESSED	-0.976914	1.07226e-05	SUPRESSED	1774663_at	DHH1	Cytoplasmic DExD H-box helicase, stimulates mRNA decapping, coordinates distinct steps in mRNA function and decay, interacts with both the decapping and deadenylase complexes, may have a role in mRNA export and translation
YDL170W		156318	1.00607	0.000176659	-0.788601	0.00234102	SUPRESSED	-0.91127	0.00101314	SUPRESSED	-0.699235	0.00591169	SUPRESSED	1773191_at	UGA3	Transcriptional activator necessary for gamma-aminobutyrate (GABA)-dependent induction of GABA genes (such as UGA1, UGA2, UGA4)
YDL181W		135179	1.2274	5.57461e-06	-0.185134	0.308002	unaltered	-0.548822	0.00608244	unaltered	-0.752786	0.000951677	SUPRESSED	1772459_at	INH1	Protein that inhibits ATP hydrolysis by the F1F0-ATP synthase, inhibitory function is enhanced by stabilizing proteins Stf1p and Stf2p; has similarity to Stf1p and both Inh1p and Stf1p exhibit the potential to form coiled-coil structures
YDL182W		133437	1.69835	0.00421324	-1.94203	0.00305839	SUPRESSED	-1.62894	0.00965497	SUPRESSED	-1.82217	0.00548395	SUPRESSED	1771703_at	LYS20	homocitrate synthase, highly homologous to YDL131W
YDL183C		130871	1.59518	0.000698859	-1.66136	0.00109522	SUPRESSED	-1.54939	0.00198683	SUPRESSED	-1.56682	0.0020495	SUPRESSED	1775688_at	RPL41A	Hypothetical ORF
YDL222C		60872	1.45164	0.00153142	-0.624846	0.142437	unaltered	-0.647453	0.15242	unaltered	-0.963671	0.0345859	SUPRESSED	1771052_at	HBT1	The authentic, non-tagged protein was localized to the mitochondria; cell cortex protein
YDR085C		614280	1.06891	4.86957e-05	-0.995538	0.000238439	SUPRESSED	-0.781084	0.00143144	SUPRESSED	-0.784208	0.00160216	SUPRESSED	1778437_at	AFR1	coordinates regulation of alpha-factor receptor signalling and induction of morphogenesis during conjugation
YDR169C		739578	1.0244	5.38597e-07	-0.364756	0.0044617	unaltered	-0.250871	0.0380294	unaltered	-0.216859	0.0764136	unaltered	1772824_at	STB3	binds Sin3p in two-hybrid assay
YDR171W		725305	1.91236	0.000118259	-1.27565	0.00451118	SUPRESSED	-1.17863	0.00803311	SUPRESSED	-1.02085	0.0195067	SUPRESSED	1776550_at	HSP42	Similar to HSP26; expression is regulated by stress conditions
YDR234W		600799	1.20218	0.00439734	-1.0688	0.0134494	SUPRESSED	-0.998141	0.022241	SUPRESSED	-1.06997	0.0165912	SUPRESSED	1771051_at	LYS4	homoaconitase
YDR258C		560120	1.30642	0.000268884	-0.673052	0.0314956	SUPRESSED	-0.8574	0.0100974	SUPRESSED	-0.42248	0.200319	unaltered	1778899_at	HSP78	Similar to E. coli ClpB protein; involved in folding of some mitochondrial proteins
YDR448W		175866	3.08755	2.08924e-07	0.699769	0.0297056	INCREASED	-0.0832787	0.850046	unaltered	-0.427167	0.20838	unaltered	1772741_at	ADA2	transcription factor, member of ADA and SAGA, two transcriptional adaptor HAT (histone acetyltransferase)complexes
YDR515W		58502	1.08185	7.83969e-06	0.115191	0.506753	unaltered	-0.399351	0.0227781	unaltered	-0.144431	0.448055	unaltered	1769726_at	SLF1	Associates with translating ribosomes; may function in cytoplasm to modulate mRNA translation; regulates the copper-dependent mineralization of copper sulfide complexes on cell surface in cells cultured in medium containing copper salts
YDR528W		37345	1.03492	0.000687005	-0.561917	0.0419432	unaltered	-0.243005	0.440403	unaltered	-0.195378	0.553297	unaltered	1771495_at	HLR1	Protein involved in regulation of cell wall composition and integrity and response to osmotic stress; overproduction suppresses a lysis sensitive PKC mutation; similar to Lre1p, which functions antagonistically to protein kinase A
YEL011W		133119	1.11461	0.00162411	-1.05966	0.00419323	SUPRESSED	-1.00499	0.00629332	SUPRESSED	-1.03338	0.00591169	SUPRESSED	1772051_at	GLC3	Glycogen branching enzyme, involved in glycogen accumulation; green fluorescent protein (GFP)-fusion protein localizes to the cytoplasm in a punctate pattern
YEL024W		107259	1.04821	2.98168e-05	-0.480356	0.0147545	unaltered	-0.807143	0.000705898	SUPRESSED	-0.857167	0.000573197	SUPRESSED	1775608_at	RIP1	oxidizes ubiquinol at center P in the protonmotive Q cycle mechanism, transferring one electron to cytochrome c1 and generating a low-potential ubisemiquinone anion which reduces the low-potential cytochrome b-566 heme group
YEL060C		40045	1.3073	1.01244e-05	-0.375074	0.0681046	unaltered	-0.892346	0.000639408	SUPRESSED	-0.717537	0.00295	SUPRESSED	1773660_at	PRB1	Vacuolar proteinase B (yscB), a serine protease of the subtilisin family; involved in protein degradation in the vacuole and required for full protein degradation during sporulation
YER054C		262050	1.04715	0.000842552	-1.16047	0.000860045	SUPRESSED	-0.427765	0.155592	unaltered	-0.448445	0.138943	unaltered	1771802_at	GIP2	Glc7-interacting protein; shares homology with PIG2; contains conserved 25 residue motif, called the GVNK motif, also found in GAC1, PIG1, PIG2, and RGI, the mammalian type 1 phosphatase targeting subunit.
YER069W		281489	1.86317	1.80083e-05	-2.09593	2.44719e-05	SUPRESSED	-2.0567	4.42689e-05	SUPRESSED	-1.74887	0.000158237	SUPRESSED	1770455_at	ARG5,6	Bifunctional enzyme with N-acetyl-gamma-glutamyl-phosphate reductase and acetylglutamate kinase activities, catalyzes the second and third steps in the biosynthesis of the arginine precursor ornithine; forms a complex with Arg2p
YER073W		272870	1.25145	7.47463e-06	-0.78955	0.000742553	SUPRESSED	-0.47342	0.0189729	unaltered	-0.727772	0.00164872	SUPRESSED	1771943_at	ALD5	Utilizes NADP+ as the preferred coenzyme. Activated by K+.
YER185W		17448	1.67416	0.00372592	-0.918567	0.0981329	unaltered	-0.986192	0.0900427	unaltered	-1.30615	0.0289089	SUPRESSED	1779410_at	FAU1	Hypothetical ORF
YFL024C		87844	1.07047	1.68845e-06	-0.519039	0.00137605	unaltered	-0.140202	0.359661	unaltered	-0.090903	0.586758	unaltered	1775424_at	EPL1	Component of NuA4, which is an essential histone H4 H2A acetyltransferase complex; homologous to Drosophila Enhancer of Polycomb
YFR015C		95892	1.10614	0.00375703	-1.1441	0.00495066	SUPRESSED	-1.41042	0.00149366	SUPRESSED	-1.46722	0.00129175	SUPRESSED	1773444_at	GSY1	Glycogen synthase with similarity to Gsy2p, the more highly expressed yeast homolog; expression induced by glucose limitation, nitrogen starvation, enviromental stress, and entry into stationary phase
YGL032C		436572	1.20952	1.49552e-05	-0.96602	0.00025981	SUPRESSED	-1.22907	6.23081e-05	SUPRESSED	-1.16359	0.000117162	SUPRESSED	1776992_at	AGA2	Adhesion subunit of a-agglutinin of a-cells, C-terminal sequence acts as a ligand for alpha-agglutinin (Sag1p) during agglutination, modified with O-linked oligomannosyl chains, linked to anchorage subunit Aga1p via two disulfide bonds
YGL045W		414103	1.24885	3.16341e-06	-1.17113	2.07635e-05	SUPRESSED	-0.798792	0.00040965	SUPRESSED	-0.824081	0.000409584	SUPRESSED	1777414_at	RIM8	Regulator of IME2 (RIM) Involved in proteolytic processing of Rim1p
YGL125W		272523	2.00187	4.4855e-07	-0.643529	0.00719615	SUPRESSED	0.611213	0.00606755	unaltered	0.744894	0.00202553	unaltered	1778144_at	MET13	Isozyme of methylenetetrahydrofolate reductase, catalyzes the reduction of 5,10-methylenetetrahydrofolate to 5-methyltetrahydrofolate in the methionine biosynthesis pathway
YGL178W		167997	1.47218	4.29983e-08	0.170904	0.186455	unaltered	0.027745	0.88216	unaltered	-0.127494	0.384672	unaltered	1771031_at	MPT5	Product of gene unknown
YGL184C		154618	1.33813	0.000141898	-0.355709	0.217176	unaltered	-0.577622	0.0561131	unaltered	-1.10158	0.00174875	SUPRESSED	1777388_at	STR3	Sulfur TRansfer
YGL215W		87978	1.84911	5.82569e-09	-0.522908	0.00115191	unaltered	-0.490016	0.00202397	unaltered	-0.310085	0.0304318	unaltered	1773050_at	CLG1	cyclin-like protein that interacts with Pho85p in affinity chromatography
YGR088W		436346	1.04229	0.0315385	-0.6727	0.179925	unaltered	-0.399253	0.500467	unaltered	-0.636987	0.244867	unaltered	1769955_at	CTT1	Cytosolic catalase T, has a role in protection from oxidative damage by hydrogen peroxide
YGR109C		385588	1.13213	0.000752581	-0.302141	0.325857	unaltered	0.0520357	0.905565	unaltered	-0.111317	0.786985	unaltered	1777207_at	CLB6	role in DNA replication during S phase
YGL059W		392225	1.13191	0.00034598	-1.18848	0.000547258	SUPRESSED	-1.05303	0.00140583	SUPRESSED	-0.928378	0.00355623	SUPRESSED	1769313_at	YBP2	Hypothetical ORF
YGR109W-A		383337	2.59786	7.41519e-06	-0.0160659	0.976517	unaltered	-1.1467	0.00795728	SUPRESSED	-0.614964	0.141827	unaltered	1773145_s_at	CLB6	TyA Gag protein; the main structural constituent of virus-like particles (VLPs)
YGR109W-B		383337	1.69559	5.43015e-05	-1.46993	0.000451113	SUPRESSED	-1.38325	0.000765774	SUPRESSED	-1.08943	0.00399088	SUPRESSED	1777137_at	CLB6	TyB Gag-Pol protein; proteolytically processed to make the Gag, RT, PR, and IN proteins that are required for retrotransposition
YGR142W		318492	1.04525	0.00710456	-1.01488	0.0127039	SUPRESSED	1.28949	8.34167e-05	unaltered	1.02265	0.000510443	unaltered	1778079_at	BTN2	Gene protein whose expression is elevated in a btn1 minus Btn1p lacking yeast strain.
YGR213C		172434	1.3053	0.00281866	-1.08779	0.0134779	SUPRESSED	-0.942241	0.0323863	SUPRESSED	-1.51001	0.00243235	SUPRESSED	1771363_at	RTA1	involved in 7-aminocholesterol resistance
YHL021C		64457	1.92218	0.000298059	-1.61467	0.00224001	SUPRESSED	-1.62141	0.00244278	SUPRESSED	-1.67261	0.00219938	SUPRESSED	1775842_at	SPO11	The authentic, non-tagged protein was localized to the mitochondria
YHL024W		56645	1.12669	0.000122861	-0.0974671	0.717756	unaltered	-0.541369	0.0316435	unaltered	-0.595345	0.0210595	SUPRESSED	1779019_at	RIM4	Regulator of IMe2 expression
YHR018C		140001	1.49988	4.83117e-06	-1.70128	5.39053e-06	SUPRESSED	-1.7562	4.73e-06	SUPRESSED	-1.5652	1.75479e-05	SUPRESSED	1772287_at	ARG4	Argininosuccinate lyase, catalyzes the final step in the arginine biosynthesis pathway
YHR071W		237004	1.18722	0.000140361	-0.964136	0.00150574	SUPRESSED	-0.859897	0.00357428	SUPRESSED	-0.570677	0.0370338	unaltered	1779853_at	PCL5	PHO85 cyclin
YHR087W		281823	1.23628	0.00889004	-1.06253	0.0282935	SUPRESSED	-0.794348	0.108038	unaltered	-1.25342	0.0150666	SUPRESSED	1770302_at	NAM8	Hypothetical ORF
YHR139C		184424	1.32019	0.00183195	-0.498749	0.207154	unaltered	-0.350361	0.44691	unaltered	-0.628868	0.138163	unaltered	1771373_at	SPS100	involved in spore development
YIL037C		283027	1.73452	4.73679e-06	-1.29722	0.000160765	SUPRESSED	-1.35469	0.000149878	SUPRESSED	-1.39973	0.000147159	SUPRESSED	1774769_at	PRM2	Pheromone-regulated protein, predicted to have 4 transmembrane segments and a coiled coil domain; regulated by Ste12p
YIL082W-A		205631	1.52458	1.03358e-05	-1.12684	0.000332991	SUPRESSED	-1.30045	0.000152569	SUPRESSED	-0.932251	0.00153458	SUPRESSED	1777364_s_at	SDS3	Hypothetical ORF
YIL125W		122688	1.03045	1.73686e-05	-0.164019	0.353795	unaltered	-0.557859	0.00464524	unaltered	-0.427075	0.0226583	unaltered	1769462_at	KGD1	alpha-ketoglutarate dehydrogenase
YIR034C		20274	2.7535	0.00014797	-2.73874	0.000415083	SUPRESSED	-2.73659	0.000458275	SUPRESSED	-2.76364	0.000533241	SUPRESSED	1770279_at	LYS1	saccharopine dehydrogenase
YJL048C		347142	1.08855	0.000125217	-1.19865	0.000166468	SUPRESSED	-1.05642	0.000458275	SUPRESSED	-1.19201	0.000259275	SUPRESSED	1772371_at	MTR4	Protein of unknown function; green fluorescent protein (GFP)-fusion protein localizes to the nuclear periphery
YJL071W		305827	1.06535	5.53339e-06	-1.05222	2.28166e-05	SUPRESSED	-0.854596	0.000134643	SUPRESSED	-0.782309	0.00030171	SUPRESSED	1773952_at	ARG2	Acetylglutamate synthase (glutamate N-acetyltransferase), mitochondrial enzyme that catalyzes the first step in the biosynthesis of the arginine precursor ornithine; forms a complex with Arg5,6p
YJL088W		268494	3.54384	4.38562e-06	-4.02111	4.96484e-06	SUPRESSED	-3.95094	6.80331e-06	SUPRESSED	-3.63478	1.77885e-05	SUPRESSED	1770352_at	ARG3	Ornithine carbamoyltransferase (carbamoylphosphate:L-ornithine carbamoyltransferase), catalyzes the sixth step in the biosynthesis of the arginine precursor ornithine
YJL164C		109957	1.42058	5.69565e-05	-0.493176	0.0734992	unaltered	-1.1125	0.00105263	SUPRESSED	-0.8268	0.00736017	SUPRESSED	1771925_at	TPK1	putative catalytic subunit of cAMP-dependent protein kinase
YJL170C		101142	1.27855	7.89378e-05	-1.11368	0.000561117	SUPRESSED	-1.25643	0.000301507	SUPRESSED	-1.36957	0.00020337	SUPRESSED	1777860_at	ASG7	an a-specific gene that is induced to a higher expression level by alpha factor
YJL194W		69336	1.42676	1.13567e-06	-0.241276	0.164682	unaltered	-0.518877	0.00703818	unaltered	-0.459333	0.0154332	unaltered	1779227_at	CDC6	Essential ATP-binding protein required for DNA replication, component of the pre-replicative complex (pre-RC) which requires ORC to associate with chromatin and is in turn required for Mcm2-7p DNA association; homologous to S. pombe Cdc18p
YJL200C		56443	1.87502	0.000953627	-1.70344	0.00355025	SUPRESSED	-1.77833	0.00304318	SUPRESSED	-2.17744	0.000939714	SUPRESSED	1769943_at	ECM25	Hypothetical ORF
YJL213W		32162	1.04746	0.00414123	-0.793123	0.0290912	SUPRESSED	-0.901393	0.0173215	SUPRESSED	-0.851387	0.0255142	SUPRESSED	1775215_at	HXT8	Hypothetical ORF
YJR004C		303144	1.00954	1.7226e-05	-0.125153	0.480431	unaltered	-0.277522	0.119664	unaltered	-0.264495	0.145198	unaltered	1773284_at	SAG1	Alpha-agglutinin of alpha-cells, binds to Aga1p during agglutination, N-terminal half is homologous to the immunoglobulin superfamily and contains binding site for a-agglutinin, C-terminal half is highly glycosylated and contains GPI anchor
YJR025C		274914	1.0947	3.76881e-05	-0.651158	0.0039959	SUPRESSED	-0.641604	0.00484487	SUPRESSED	-0.668134	0.00418199	SUPRESSED	1772019_at	BNA1	3-hydroxyanthranilic acid dioxygenase, required for biosynthesis of nicotinic acid from tryptophan via kynurenine pathway
YJR109C		116466	1.12911	0.00118812	-1.12943	0.00238495	SUPRESSED	-1.21211	0.00164109	SUPRESSED	-0.772736	0.0254206	SUPRESSED	1777097_at	CPA2	Large subunit of carbamoyl phosphate synthetase, which catalyzes a step in the synthesis of citrulline, an arginine precursor
YKL085W		278763	1.04157	7.68691e-07	-0.735841	5.53025e-05	SUPRESSED	-0.513788	0.000767095	unaltered	-0.389346	0.00500925	unaltered	1769857_at	MDH1	mitochondrial malate dehydrogenase
YKL103C		245779	1.26605	0.000402672	-0.976265	0.00465703	SUPRESSED	-0.412086	0.216565	unaltered	-0.298661	0.398189	unaltered	1771153_at	LAP4	vacuolar aminopeptidase ysc1
YKL148C		169207	1.04361	0.000298059	-0.503303	0.0443556	unaltered	-0.770453	0.00543079	SUPRESSED	-0.813915	0.00432714	SUPRESSED	1772202_at	SDH1	Yeast succinate dehydrogenase (SDH) is a tetramer of non-equivalent subunits--Sdh1p, Sdh2p, Sdh3p, Sdh4p--that couples the oxidation of succinate to the transfer of electrons to ubiquinone.
YKL159C		153816	1.19837	0.00230142	-1.21835	0.00365354	SUPRESSED	-0.862599	0.0283866	SUPRESSED	-1.37406	0.00215008	SUPRESSED	1773734_at	RCN1	Regulator of calcineurin
YKL163W		144401	1.25742	0.000197707	-0.801197	0.00860771	SUPRESSED	-0.601926	0.042102	SUPRESSED	-0.732461	0.0172996	SUPRESSED	1772229_at	PIR3	Protein containing tandem internal repeats
YKR041W		148620	2.10991	1.76049e-06	-0.371017	0.168487	unaltered	-0.106663	0.767236	unaltered	-0.0565543	0.890476	unaltered	1772609_at	GAP1	Hypothetical ORF
YKR046C		142595	1.35104	0.000127486	-0.388877	0.175931	unaltered	-0.611638	0.0423763	SUPRESSED	-0.615293	0.0449951	SUPRESSED	1774671_at	PET10	Protein of unknown function that co-purifies with lipid particles; expression pattern suggests a role in respiratory growth; computational analysis of large-scale protein-protein interaction data suggests a role in ATP ADP exchange
YKR093W		51091	1.06026	5.32879e-05	0.0701781	0.766318	unaltered	-0.729538	0.00232478	SUPRESSED	-0.67063	0.00429393	SUPRESSED	1777376_at	PTR2	Functions in transport of small peptides into the cell
YLL026W		88621	1.03377	0.00246821	-0.534112	0.0987039	unaltered	-0.402751	0.251369	unaltered	-0.168538	0.685212	unaltered	1774564_at	HSP104	plays a major role in the acquisition of tolerance to a variety of stresses such as heat, ethanol, and sodium arsenite, inheritance of [PSI+], and reactivation of mRNA splicing after heat shock.
YLL057C		25755	1.99889	0.000518756	-1.56254	0.00522044	SUPRESSED	-1.16454	0.029956	SUPRESSED	-1.65394	0.0046226	SUPRESSED	1779211_at	JLP1	similar to Fe(II)-dependent sulfonate alpha-ketoglutarate dioxygenase; EC 1.14.11.17
YLR054C		248717	1.33507	0.0146288	-1.32621	0.0210722	SUPRESSED	-1.24118	0.0337114	SUPRESSED	-1.56081	0.0111658	SUPRESSED	1773882_at	IES3	Non-essential protein required for construction of the outer spore wall layers
YLR090W		320701	1.06482	1.56164e-06	-0.0790364	0.58144	unaltered	-0.455235	0.00331369	unaltered	-0.135839	0.367907	unaltered	1776248_at	XDJ1	Homolog of E. coli DnaJ, closely related to Ydj1p
YLR139C		421542	1.01641	4.02718e-05	-1.29856	2.07635e-05	SUPRESSED	-0.483271	0.0169257	unaltered	-0.416236	0.0390741	unaltered	1770783_at	SLS1	Protein involved in mitochondrial gene expression, may facilitate translation by delivering mRNAs to membrane-bound translational activation complexes
YLR154W-F		613155	2.10024	1.03358e-05	-2.22955	2.28166e-05	SUPRESSED	-1.97574	7.876e-05	SUPRESSED	-1.7167	0.000247987	SUPRESSED	1776484_at	TAR1	Identified by expression profiling and mass spectrometry
YLR162W-A		587769	2.65092	1.68845e-06	0.208184	0.561795	unaltered	0.46442	0.197723	unaltered	0.603602	0.0918473	unaltered	1780088_at	ASP3-4	Identified by fungal homology and RT-PCR
YLR194C		537365	1.09535	0.00215624	-0.960878	0.00836173	SUPRESSED	-1.06785	0.00502266	SUPRESSED	-1.39865	0.00100642	SUPRESSED	1774824_at	HCR1	Hypothetical ORF
YLR234W		468393	1.59014	7.52218e-06	-0.0089886	0.977973	unaltered	0.106142	0.735594	unaltered	-0.160384	0.586758	unaltered	1771462_at	TOP3	DNA Topoisomerase III
YML027W		221405	1.08722	0.00108548	-0.566832	0.0649333	unaltered	-0.0936029	0.827118	unaltered	-0.246701	0.49272	unaltered	1775720_at	YOX1	Homeodomain-containing transcriptional repressor, binds to Mcm1p and to early cell cycle boxes (ECBs) in the promoters of cell cycle-regulated genes expressed in M G1 phase; expression is cell cycle-regulated; potential Cdc28p substrate
YML047C		180016	2.83856	1.59178e-05	-1.6648	0.00231213	SUPRESSED	-1.59379	0.00340225	SUPRESSED	-1.79156	0.00175465	SUPRESSED	1777384_at	PRM6	Pheromone-regulated protein, predicted to have 2 transmembrane segments; regulated by Ste12p during mating
YML100W		70623	1.14034	0.00307121	-0.431221	0.241589	unaltered	-0.614337	0.112242	unaltered	-0.430968	0.288623	unaltered	1774756_at	TSL1	123 kD regulatory subunit of trehalose-6-phosphate synthase phosphatase complex; homologous to TPS3 gene product
YML118W		32333	1.42133	7.47463e-06	-0.662034	0.00516632	SUPRESSED	-0.348186	0.122735	unaltered	-0.418826	0.0658503	unaltered	1772394_at	NGL3	DNase RNase (putative); CCR4 C-terminal homolog; displays homology to drosophila Angel gene; homolog to ngl1 and ngl2
YMR062C		395052	1.21351	3.18114e-05	-1.10154	0.000205889	SUPRESSED	-0.977317	0.000543187	SUPRESSED	-1.04209	0.000453161	SUPRESSED	1776272_at	ECM40	Mitochondrial ornithine acetyltransferase, catalyzes the fifth step in arginine biosynthesis; also possesses acetylglutamate synthase activity, regenerates acetylglutamate while forming ornithine
YMR085W		437489	1.21658	0.00498672	-1.25077	0.00674061	SUPRESSED	-1.00876	0.0248042	SUPRESSED	-1.34515	0.00538062	SUPRESSED	1778475_at	ADH3	Hypothetical ORF
YMR107W		441417	1.06104	0.00773641	-0.873293	0.03146	SUPRESSED	-0.207839	0.680119	unaltered	-0.438953	0.318125	unaltered	1773545_at	YKU80	Protein required for survival at high temperature during stationary phase
YNL093W		449864	1.68799	0.00101236	-1.78888	0.00136923	SUPRESSED	-1.40514	0.00695106	SUPRESSED	-1.90762	0.00112395	SUPRESSED	1773966_at	YPT53	Involved in vacuolar protein sorting and endocytosis
YNL194C		272705	1.14542	0.00953185	-1.16164	0.0128881	SUPRESSED	-0.877397	0.0574123	unaltered	-1.43346	0.00475691	SUPRESSED	1775810_at	WHI3	Hypothetical ORF
YNL270C		135938	1.09019	0.000757777	-0.934753	0.00419893	SUPRESSED	-0.914663	0.00527324	SUPRESSED	-0.963315	0.00427248	SUPRESSED	1771738_at	ALP1	Basic amino acid transporter, involved in uptake of cationic amino acids
YNL274C		121115	1.15963	0.000524707	-0.837459	0.00848712	SUPRESSED	-0.73391	0.0196777	SUPRESSED	-0.772334	0.0162693	SUPRESSED	1777106_at	MET2	Putative hydroxyisocaproate dehydrogenase
YNL279W		110914	2.0001	3.73238e-05	-1.54268	0.000726808	SUPRESSED	-1.69606	0.000431344	SUPRESSED	-1.67036	0.000589557	SUPRESSED	1775220_at	PRM1	Pheromone-regulated multispanning membrane protein involved in membrane fusion during mating; predicted to have 5 transmembrane segments and a coiled coil domain; localizes to the shmoo tip; regulated by Ste12p
YNR034W-A		91776	1.44042	0.00036116	-1.50855	0.00057574	SUPRESSED	-0.818699	0.0269298	SUPRESSED	-1.26957	0.00233794	SUPRESSED	1779897_at	SOL1	Hypothetical ORF
YNR050C		70289	1.61376	0.00643456	-1.45286	0.0171639	SUPRESSED	-1.5039	0.0163388	SUPRESSED	-1.60058	0.0128021	SUPRESSED	1772003_at	LYS9	Seventh step in lysine biosynthesis pathway
YOL016C		294776	1.10147	0.0048526	-1.03681	0.0108012	SUPRESSED	-1.10867	0.0083355	SUPRESSED	-1.36995	0.00256412	SUPRESSED	1776672_at	CMK2	Calmodulin-dependent protein kinase
YOL058W		219208	1.68956	0.00104228	-2.12185	0.00045274	SUPRESSED	-2.30556	0.000301507	SUPRESSED	-1.5937	0.00371926	SUPRESSED	1779309_at	ARG1	Arginosuccinate synthetase, catalyzes the formation of L-argininosuccinate from citrulline and L-aspartate in the arginine biosynthesis pathway; potential Cdc28p substrate
YOL059W		217124	1.76623	1.70988e-05	-1.65605	0.000104248	SUPRESSED	-1.26009	0.000752326	SUPRESSED	-0.952056	0.00500914	SUPRESSED	1773230_at	GPD2	Involved in glycerol production via conversion of glyerol-3-phosphate and NAD+ to glycerol phosphate and NADH
YOL140W		58757	1.80003	1.51267e-05	-1.67104	9.95609e-05	SUPRESSED	-1.92047	4.42689e-05	SUPRESSED	-1.86837	6.55236e-05	SUPRESSED	1772375_at	ARG8	Acetylornithine aminotransferase, catalyzes the fourth step in the biosynthesis of the arginine precursor ornithine
YOL147C		47930	1.23532	0.000235861	-0.534332	0.0611044	unaltered	-0.865534	0.0061871	SUPRESSED	-0.715433	0.0199185	SUPRESSED	1777271_at	PEX11	May promote peroxisomal proliferation by participating in peroxisomal elongation or fission or segregation of peroxisomes to daughter cells
YOR221C		334814	1.09768	1.02244e-06	-0.935747	1.69791e-05	SUPRESSED	-0.756319	9.83174e-05	SUPRESSED	-0.649488	0.000361276	SUPRESSED	1773399_at	MCT1	malonyl-CoA:ACP transferase
YOR302W		208531	1.62096	0.000167683	-1.86016	0.000164382	SUPRESSED	-2.33353	4.42689e-05	SUPRESSED	-1.91222	0.00020337	SUPRESSED	1770393_at	RAX1	CPA1 uORF , Arginine attenuator peptide, regulates translation of the CPA1 mRNA
YOR303W		208397	1.22105	9.9407e-05	-1.54344	5.18037e-05	SUPRESSED	-1.40858	0.000115754	SUPRESSED	-1.05037	0.000984159	SUPRESSED	1773884_at	CPA1	Small subunit of carbamoyl phosphate synthetase, which catalyzes a step in the synthesis of citrulline, an arginine precursor; translationally regulated by an attenuator peptide encoded by YOR302W within the CPA1 mRNA 5 -leader
YOR385W		26253	1.21548	0.000877319	-0.714596	0.0349304	SUPRESSED	-0.908568	0.0114663	SUPRESSED	-1.31897	0.00129677	SUPRESSED	1771868_at	FRE5	Hypothetical ORF
YOR388C		19503	1.03556	0.000130667	-1.07075	0.000274637	SUPRESSED	-0.869343	0.00126029	SUPRESSED	-0.946912	0.000860651	SUPRESSED	1774122_at	FDH1	NAD(+)-dependent formate dehydrogenase, may protect cells from exogenous formate
YPL058C		445836	1.70283	2.35498e-06	-0.492297	0.0324051	unaltered	-1.27373	0.000105364	SUPRESSED	-1.29728	0.000128507	SUPRESSED	1780091_at	PDR12	similar to Pdr5p
YPL223C		128630	1.74292	0.000127217	-1.19664	0.0040466	SUPRESSED	-0.112419	0.829257	unaltered	-0.906126	0.0235093	SUPRESSED	1769333_at	GRE1	Hydrophilin of unknown function; stress induced (osmotic, ionic, oxidative, heat shock and heavy metals); regulated by the HOG pathway
YPL250C		74308	1.27473	0.00549975	-0.995011	0.0312009	SUPRESSED	-1.38554	0.00591001	SUPRESSED	-0.968993	0.0437723	SUPRESSED	1771824_at	ICY2	Protein that interacts with the cytoskeleton and is involved in chromatin organization and nuclear transport, interacts genetically with TCP1 and ICY1; potential Cdc28p substrate
YPR116W		189419	-1.02683	0.0107084	1.27171	0.00461002	SUPRESSED	0.385389	0.403652	unaltered	0.447326	0.318705	unaltered	1779118_at	PIS1	Hypothetical ORF
YPR194C		23765	1.44719	0.000102997	-0.291484	0.340303	unaltered	-0.286412	0.403661	unaltered	-1.2597	0.000953911	SUPRESSED	1779075_at	OPT2	Oligopeptide transporter; member of the OPT family, with potential orthologs in S. pombe and C. albicans

## Sheet: swr1 fold>2
swr1 fold>2
ORFs	M (swr1 vs wt)	p-value (swr1 vs WT)	M (htz1swr1 vs swr1)	p-value(htz1swr1 vs swr1)	supressed/increased	distance to the ends	Probe Set ID	Gene symbol	Definition
YAL063C-A	-1.98902	6.4014e-05	0.032637	0.999943	unaltered	22396	1776321_at	SEO1	Identified by expression profiling and mass spectrometry
YAL064W	-1.20471	0.0135463	0.129155	0.999943	unaltered	21525	1772528_at	SEO1	Hypothetical ORF
YAL067C	-2.58298	3.81359e-07	-0.0215959	0.999943	unaltered	7235	1769997_at	SEO1	Putative permease, member of the allantoate transporter subfamily of the major facilitator superfamily; mutation confers resistance to ethionine sulfoxide
YAL068C	-1.52517	0.000300824	0.290512	0.999943	unaltered	1806	1773641_x_at	---	Hypothetical ORF
YAR028W	-1.011	0.009372	-0.0317325	0.999943	unaltered	45323	1774900_at	UIP3	Putative integral membrane protein, member of DUP240 gene family
YAR031W	-2.42124	7.30411e-07	0.0937051	0.999943	unaltered	43379	1771533_at	PRM9	Pheromone-regulated protein with 3 predicted transmembrane segments and an FF sequence, a motif involved in COPII binding; forms a complex with Prp9p in the ER
YAR033W	-2.3982	8.48834e-08	-0.00318868	0.999943	unaltered	42108	1774167_at	MST28	Putative integral membrane protein, involved in vesicle formation; forms complex with Mst27p; member of DUP240 gene family; binds COPI and COPII vesicles
YAR071W	-1.79292	0.000987433	-0.098631	0.999943	unaltered	4758	1777286_s_at	PHO11	One of three repressible acid phosphatases, a glycoprotein that is transported to the cell surface by the secretory pathway; induced by phosphate starvation and coordinately regulated by PHO4 and PHO2
YBR018C	-1.02298	0.00246473	0.0866653	0.999943	unaltered	274385	1775628_at	GAL7	Galactose-1-phosphate uridyl transferase, synthesizes glucose-1-phosphate and UDP-galactose from UDP-D-glucose and alpha-D-galactose-1-phosphate in the second step of galactose catabolism
YBR019C	-1.11326	4.16184e-05	0.106274	0.999943	unaltered	276211	1772554_at	GAL10	UDP-glucose-4-epimerase, catalyzes the interconversion of UDP-galactose and UDP-D-glucose in galactose metabolism; also catalyzes the conversion of alpha-D-glucose or alpha-D-galactose to their beta-anomers
YBR033W	-1.10347	0.000127767	0.06853	0.999943	unaltered	301902	1772852_at	RPL4A	Non-essential protein of unknown function
YBR050C	-1.19043	1.03761e-05	0.0690248	0.999943	unaltered	337141	1779568_at	REG2	Possible regulatory subunit for the PP1 family protein phosphatase Glc7p
YBR093C	-1.85991	3.5438e-05	-0.0345458	0.999943	unaltered	383675	1779985_at	PHO5	One of three repressible acid phosphatases, a glycoprotein that is transported to the cell surface by the secretory pathway; induced by phosphate starvation and coordinately regulated by PHO4 and PHO2
YBR147W	-1.02691	7.76099e-05	-0.0331761	0.999943	unaltered	276649	1779364_at	MRPS9	Hypothetical ORF
YBR148W	-1.1317	0.000734631	0.028604	0.999943	unaltered	275348	1777222_at	YSW1	Protein expressed specifically in spores
YBR285W	-1.17176	0.000181925	-0.127645	0.999943	unaltered	39303	1769585_at	SSH1	Hypothetical ORF
YCR098C	-1.59561	1.42091e-05	0.218372	0.999943	unaltered	19576	1770353_at	GIT1	Plasma membrane permease, mediates uptake of the phosphatidylinositol metabolite glycerophosphoinositol as a source of the nutrients inositol and phosphate; expression and transport rate are regulated by phosphate and inositol availability
YCR099C	-1.5152	0.000235377	0.119765	0.999943	unaltered	15793	1772983_at	GIT1	Hypothetical ORF
YCR100C	-1.21421	3.67949e-05	0.145845	0.999943	unaltered	15354	1776145_at	GIT1	Hypothetical ORF
YCR101C	-1.60691	0.00128225	0.180727	0.999943	unaltered	14143	1772597_at	GIT1	Hypothetical ORF
YCR107W	-1.45882	0.000103172	0.174316	0.999943	unaltered	2735	1779484_at	AAD3	Putative aryl-alcohol dehydrogenase with similarity to P. chrysosporium aryl-alcohol dehydrogenase; mutational analysis has not yet revealed a physiological role
YDL169C	-1.39815	0.000380446	0.23314	0.999943	unaltered	158064	1775340_at	UGX2	Product of gene unknown
YDL194W	-1.07715	5.96358e-05	0.0585365	0.999943	unaltered	111580	1773758_at	SNF3	glucose sensor
YDL199C	-1.17815	0.000421137	0.0973726	0.999943	unaltered	101290	1770764_at	MGT1	Hypothetical ORF
YDL241W	-1.37912	0.000127969	-0.00126447	0.999943	unaltered	20634	1775158_at	AAD4	Hypothetical ORF
YDL244W	-1.50026	2.93353e-05	-0.117644	0.999943	unaltered	16203	1769913_s_at	THI13	Product of gene unknown
YDL246C	-2.63885	2.0474e-06	0.00843991	0.999943	unaltered	8682	1777143_s_at	SOR2	Protein of unknown function, computational analysis of large-scale protein-protein interaction data suggests a possible role in fructose or mannose metabolism
YDL247W	-1.16448	4.68183e-05	0.019339	0.999943	unaltered	5984	1773829_at	MPH2	Alpha-glucoside permease, transports maltose, maltotriose, alpha-methylglucoside, and turanose; identical to Mph3p; encoded in a subtelomeric position in a region likely to have undergone duplication
YDR281C	-2.02752	9.64713e-06	0.112834	0.999943	unaltered	509921	1780137_at	PHM6	Protein of unknown function, expression is regulated by phosphate levels
YDR285W	-1.0657	3.57848e-05	0.0506665	0.999943	unaltered	499492	1772278_at	ZIP1	Synaptonemal complex (SC) protein that connects homologous chromosomes partially during zygotene and entirely during pachytene; potential Cdc28p substrate
YDR334W	-5.95988	1.67989e-09	-0.224201	0.999943	unaltered	395997	1780193_at	SWR1	Swi2 Snf2-related ATPase, component of the SWR1 complex; required for the incorporation of Htz1p into chromatin
YDR539W	-1.38541	2.29459e-05	-0.0395955	0.999943	unaltered	19839	1770253_at	PAD1	Hypothetical ORF
YDR540C	-1.13725	0.000137434	0.112302	0.999943	unaltered	14803	1770650_at	PAD1	Hypothetical ORF
YDR541C	-1.62257	1.40659e-05	0.333934	0.999943	unaltered	12275	1771286_at	PAD1	Hypothetical ORF
YEL023C	-1.24937	4.91998e-06	0.0796388	0.999943	unaltered	108503	1775035_at	RIP1	Hypothetical ORF
YEL057C	-1.1096	0.000675635	-0.000793955	0.999943	unaltered	45019	1778254_at	PCM1	Hypothetical ORF
YEL059C-A	-3.30014	6.8992e-10	0.256842	0.999943	unaltered	42399	1779115_at	SOM1	high copy suppressor of imp1 mutation, may be required for the function of the Imp1 peptidase and or the protein sorting machinery
YEL070W	-1.05783	0.000425383	0.0994918	0.999943	unaltered	19588	1777667_s_at	DLD3	Hypothetical ORF
YER039C-A	-1.46173	4.88381e-06	-0.036624	0.999943	unaltered	229261	1779736_at	HVG1	Hypothetical ORF
YER060W	-1.08806	0.000936642	-0.0250539	0.999943	unaltered	274564	1779235_at	FCY21	Putative purine-cytosine permease, very similar to Fcy2p but cannot substitute for its function
YER106W	-1.14335	0.00277202	0.0185487	0.999943	unaltered	204575	1780089_at	MAM1	Monopolar microtubule Attachment during Meiosis I
YER187W	-2.61417	9.35481e-05	0.115643	0.999943	unaltered	10672	1778200_at	FAU1	Hypothetical ORF
YER188C-A	-1.44078	9.57602e-06	0.104008	0.999943	unaltered	7294	1777149_at	FAU1	Yer188c-ap
YFL012W	-1.07136	0.00021433	0.0661606	0.999943	unaltered	110640	1769515_at	IES1	Hypothetical ORF
YFL060C	-1.00018	0.000201087	-0.0721806	0.999943	unaltered	10300	1778453_s_at	SNO3	Protein of unknown function, nearly identical to Sno2p; expression is induced before the diauxic shift and also in the absence of thiamin
YFR012W	-1.60252	5.39045e-05	0.0475544	0.999943	unaltered	102268	1777184_at	UBP6	Hypothetical ORF
YFR012W-A	-1.78227	2.37217e-06	-0.208817	0.999943	unaltered	100933	1774245_at	UBP6	Hypothetical ORF identified by homology. See FEBS Letters [2000] 487:31-36.
YFR023W	-1.38277	9.77389e-05	0.208776	0.999943	unaltered	70287	1774858_at	PES4	Suppressor of DNA polymerase epsilon mutation; similar to YHR015W
YGR053C	-1.8426	4.1266e-06	0.0551155	0.999943	unaltered	495961	1771288_at	SCM4	Hypothetical ORF
YGR067C	-1.67419	3.02225e-05	0.058327	0.999943	unaltered	468545	1777536_at	VHT1	Hypothetical ORF; has similarity to Adr1p DNA-binding domain
YGR225W	-1.04574	0.000306674	-0.0610738	0.999943	unaltered	145803	1778024_at	AMA1	Required for sporulation, highly induced during sporulation; activator of meiotic anaphase promoting complex
YHL044W	-2.28816	8.48834e-08	0.108652	0.999943	unaltered	13562	1779914_at	ARN2	Putative integral membrane protein, member of DUP240 gene family; green fluorescent protein (GFP)-fusion protein localizes to the plasma membrane in a punctate pattern
YHR015W	-1.46473	7.53185e-07	-0.233108	0.999943	unaltered	134544	1775251_at	MIP6	RNA-binding protein, interacts with MEX67
YHR057C	-1.15529	1.92687e-06	0.0294531	0.999943	unaltered	218226	1770201_at	CPR2	Peptidyl-prolyl cis-trans isomerase (cyclophilin), catalyzes the cis-trans isomerization of peptide bonds N-terminal to proline residues; has a potential role in the secretory pathway
YHR136C	-2.23659	0.000261357	-0.133772	0.999943	unaltered	187989	1775402_at	SPL2	Protein with similarity to cyclin-dependent kinase inhibitors, overproduction suppresses a plc1 null mutation; green fluorescent protein (GFP)-fusion protein localizes to the cytoplasm in a punctate pattern
YHR176W	-1.33807	9.50644e-07	0.0806221	0.999943	unaltered	108417	1772738_at	FMO1	Flavin-containing monooxygenase, localized to the cytoplasmic face of the ER membrane; catalyzes oxidation of biological thiols to maintain the ER redox buffer ratio for correct folding of disulfide-bonded proteins
YHR184W	-3.31121	4.8358e-08	-0.112288	0.999943	unaltered	89904	1774775_at	SSP1	Involved in the control of meiotic nuclear divisions & spore formation; dispensable for mitosis, premeiotic DNA synthesis, recombination, meiosis I, meiosis II, & initiation of prospore walls; required for spore wall elongation
YHR202W	-1.31493	1.5939e-05	0.117037	0.999943	unaltered	60260	1774584_at	PPX1	Hypothetical ORF
YHR214C-E	-1.04311	0.00199205	0.226475	0.999943	unaltered	11448	1773293_at	FLO5	Identified by gene-trapping, microarray-based expression analysis, and genome-wide homology searching
YIL013C	-2.25561	7.48604e-09	0.0352516	0.999943	unaltered	111681	1771944_at	PDR11	ATP-dependent permease, member of ATP-binding cassette (ABC) transporter family
YIL067C	-1.08791	2.30805e-05	0.0939806	0.999943	unaltered	204165	1777531_at	SEC6	Hypothetical ORF
YIL072W	-1.29989	2.68921e-05	0.0601419	0.999943	unaltered	213287	1778823_at	HOP1	Meiosis-specific DNA binding protein that displays Red1p dependent localization to the unsynapsed axial-lateral elements of the synaptonemal complex; required for homologous chromosome synapsis and chiasma formation
YIL073C	-1.23068	0.000136764	0.0696476	0.999943	unaltered	216952	1771104_at	SPO22	Meiosis-specific protein with similarity to phospholipase A2, involved in completion of nuclear divisions during meiosis; induced early in meiosis
YIL172C	-1.62718	1.01516e-05	-0.120278	0.999943	unaltered	16783	1775391_s_at	VTH1	Hypothetical ORF
YIL176C	-1.35076	0.000859781	0.337123	0.999943	unaltered	8792	1769518_x_at	PAU1	Hypothetical ORF
YIR027C	-1.24499	1.30481e-05	0.00928244	0.999943	unaltered	33629	1774012_at	DAL1	Allantoinase, converts allantoin to allantoate in the first step of allantoin degradation; expression sensitive to nitrogen catabolite repression
YIR030C	-1.51377	2.90231e-06	0.0157378	0.999943	unaltered	27853	1771073_at	DCG1	Protein of unknown function, expression is sensitive to nitrogen catabolite repression and regulated by Dal80p; contains transmembrane domain
YIR032C	-1.03736	0.000358538	-0.0168039	0.999943	unaltered	24859	1774321_at	DAL3	Ureidoglycolate hydrolase, converts ureidoglycolate to glyoxylate and urea in the third step of allantoin degradation; expression sensitive to nitrogen catabolite repression
YIR039C	-1.26083	1.93444e-06	0.0821698	0.999943	unaltered	9392	1769659_at	YPS6	Putative GPI-anchored aspartic protease
YIR042C	-2.53078	2.50571e-06	0.581981	0.999943	unaltered	4616	1778832_at	YPS6	Hypothetical ORF
YJL037W	-1.07683	0.00103301	-0.305056	0.999943	unaltered	369388	1778154_at	NUP192	Hypothetical ORF
YJL038C	-1.35928	0.000206257	-0.259017	0.999943	unaltered	370935	1773143_at	NUP192	Hypothetical ORF
YJL045W	-1.01877	0.000313728	-0.109659	0.999943	unaltered	355719	1774888_at	RTT101	Similar to SDH1
YJL216C	-1.25802	1.84655e-05	0.123629	0.999943	unaltered	24340	1778617_at	HXT9	Protein of unknown function, transcriptionally activated by Yrm1p along with genes involved in multidrug resistance
YJL218W	-1.35065	5.90924e-06	0.0159839	0.999943	unaltered	21972	1770123_at	HXT9	Hypothetical ORF
YJL219W	-1.18538	5.58769e-06	-0.178074	0.999943	unaltered	19496	1779871_at	HXT9	Putative hexose transporter that is nearly identical to Hxt11p, has similarity to major facilitator superfamily (MFS) transporters, expression of HXT9 is regulated by transcription factors Pdr1p and Pdr3p
YKL133C	-1.13645	0.000115783	0.104912	0.999943	unaltered	191675	1772181_at	2009-10-01	Hypothetical ORF
YKL178C	-2.43653	9.13629e-05	0.0783321	0.999943	unaltered	113215	1772134_at	STE3	The a factor receptor encoded by the STE3 gene allows yeast cells of the Alpha mating type to recognize cells of the a mating type
YKL218C	-1.01264	9.44268e-05	0.13191	0.999943	unaltered	17358	1776166_at	SRY1	3-hydroxyaspartate dehydratase, deaminates L-threo-3-hydroxyaspartate to form oxaloacetate and ammonia; required for survival in the presence of hydroxyaspartate
YKR075C	-1.02771	0.018068	0.0446181	0.999943	unaltered	86992	1778293_at	SIS2	Protein of unknown function; similar to YOR062Cp and Reg1p; expression regulated by glucose and Rgt1p
YKR097W	-1.57366	0.00159093	-0.380525	0.999943	unaltered	35673	1777196_at	PCK1	phosphoenolpyruvate carboxylkinase
YKR098C	-1.28977	1.36528e-06	-0.0589223	0.999943	unaltered	33799	1771410_at	UBP11	Ubiquitin-specific protease that cleaves ubiquitin from ubiquitinated proteins
YLL042C	-1.70746	7.0166e-06	0.142718	0.999943	unaltered	52085	1777394_at	ATG10	Enzyme that mediates formation of the Atg12p-Atg5p conjugate, which is a critical step in autophagy
YLL064C	-1.76528	0.000176611	0.32659	0.999943	unaltered	15261	1776931_x_at	PAU6	Hypothetical ORF
YLR040C	-1.07535	0.000205041	0.00911953	0.999943	unaltered	228908	1771348_at	RIC1	Hypothetical ORF
YLR080W	-1.44346	0.000131211	0.148985	0.999943	unaltered	287916	1778656_at	EMP46	Integral membrane component of endoplasmic reticulum-derived COPII-coated vesicles, which function in ER to Golgi transport
YLR307W	-1.19461	7.27581e-06	-0.0551524	0.999943	unaltered	332556	1773608_at	CDA1	Required for proper formation of the ascospore wall
YLR461W	-1.52438	0.000552931	0.328545	0.999943	unaltered	15261	1770515_x_at	PAU4	Part of 23-member seripauperin multigene family encoded mainly in subtelomeric regions, active during alcoholic fermentation, regulated by anaerobiosis, negatively regulated by oxygen, repressed by heme
YML123C	-2.33226	0.0034596	-0.285373	0.999943	unaltered	24037	1770692_at	PHO84	High-affinity inorganic phosphate (Pi) transporter and low-affinity manganese transporter; regulated by Pho4p and Spt7p; mutation confers resistance to arsenate; exit from the ER during maturation requires Pho86p
YMR017W	-1.18264	0.000187514	0.104281	0.999943	unaltered	307487	1778644_at	SPO20	Meiosis-specific subunit of the t-SNARE complex, required for prospore membrane formation during sporulation; similar to but not functionally redundant with Sec9p; SNAP-25 homolog
YMR101C	-1.26594	7.60285e-05	-0.138264	0.999943	unaltered	455986	1775765_at	SRT1	cis-prenyltransferase involved in dolichol synthesis
YMR138W	-1.37055	8.48834e-08	0.0188571	0.999943	unaltered	379276	1776501_at	CIN4	GTP-binding protein involved in beta-tubulin (Tub2p) folding; isolated as mutant with increased chromosome loss and sensitivity to benomyl
YMR280C	-1.4564	0.000233348	0.0991105	0.999943	unaltered	97402	1770483_at	CAT8	CAT8 controls the key enzymes of gluconeogenesis in S. cerevisiae.
YMR319C	-1.09894	0.000159987	-0.125141	0.999943	unaltered	11551	1772853_at	FET4	Low-affinity Fe(II) transporter of the plasma membrane
YNL012W	-1.93583	1.74119e-07	-0.0909437	0.999943	unaltered	174652	1778518_at	SPO1	Meiosis-specific protein with similarity to phospholipase B, required for meiotic spindle pole body duplication and separation; required for spore formation
YNR071C	-1.13384	0.000452343	0.313967	0.999943	unaltered	13899	1775478_at	BSC5	Hypothetical ORF
YNR074C	-1.4439	0.000357971	0.400529	0.999943	unaltered	6737	1769321_at	HXT17	putative reductase
YNR075C-A	-1.0031	0.000616481	0.0803045	0.999943	unaltered	2828	1774402_at	COS10	Identified by gene-trapping, microarray-based expression analysis, and genome-wide homology searching
YNR075W	-1.28678	0.00489775	0.348062	0.999943	unaltered	4423	1770459_at	COS10	Protein of unknown function, member of a family of conserved, often subtelomerically-encoded proteins
YOL015W	-1.64718	3.16789e-05	0.0750581	0.999943	unaltered	297077	1770843_at	CMK2	Hypothetical ORF
YOL132W	-1.15611	0.000253348	0.089011	0.999943	unaltered	71298	1771489_at	GAS4	Protein of unknown function, localizes to the cell wall
YOL162W	-1.1858	2.19106e-05	0.207063	0.999943	unaltered	10117	1769713_at	AAD15	Hypothetical ORF, member of the Dal5p subfamily of the major facilitator family
YOL163W	-1.36664	0.00145004	0.203683	0.999943	unaltered	9595	1776553_at	AAD15	Hypothetical ORF, member of the Dal5p subfamily of the major facilitator family
YOR032W-A	-1.31699	9.55968e-06	0.0462982	0.999943	unaltered	392174	1778920_at	HMS1	Identified by gene-trapping, microarray-based expression analysis, and genome-wide homology searching
YOR177C	-1.01839	0.000179025	-0.0579216	0.999943	unaltered	425505	1775444_at	MPC54	Component of the meiotic outer plaque, a membrane-organizing center which is assembled on the cytoplasmic face of the spindle pole body during meiosis II and triggers the formation of the prospore membrane; potential Cdc28p substrate
YOR394W	-1.23004	0.007741	-0.0193578	0.999943	unaltered	8578	1772681_s_at	ERR1	Hypothetical ORF
YPL147W	-1.28102	4.14365e-06	0.0075433	0.999943	unaltered	273253	1776366_at	PXA1	Pxa1p and Pxa2p appear to be subunits of a peroxisomal ATP-binding cassette transporter necessary for transport of long-chain fatty acids into peroxisomes
YPL189W	-1.55363	1.09354e-06	-0.190343	0.999943	unaltered	189152	1770603_at	GUP2	Multimembrane-spanning protein and putative glycerol transporter that is essential for proton symport of glycerol; Gup1p homolog
YAR010C	1.23645	4.1266e-06	0.0222409	0.999943	unaltered	65665	1775180_s_at	SEN34	TyA Gag protein; the main structural constituent of virus-like particles (VLPs)
YBL005W-A	1.51721	1.44114e-05	0.0360282	0.999943	unaltered	221291	1773104_s_at	PDR3	TyA Gag protein; the main structural constituent of virus-like particles (VLPs)
YBR132C	1.76802	0.000117106	0.0568736	0.999943	unaltered	313572	1773859_at	AGP2	Plasma membrane carnitine transporter, expression is down-regulated by osmotic stress; also functions as a low-affinity amino acid permease
YCL021W-A	1.28069	8.48834e-08	0.0159708	0.999943	unaltered	83618	1779096_at	KCC4	Hypothetical ORF
YCL037C	2.05763	8.67562e-06	-0.13342	0.999943	unaltered	57373	1770780_at	SRO9	Associates with translating ribosomes; may function in the cytoplasm to modulate mRNA translation; may be involved in organization of actin filaments
YCR065W	1.97323	3.93564e-08	-0.0770795	0.999943	unaltered	87316	1772793_at	HCM1	Forkhead transcription factor involved in cell cycle specific transcription of SPC110, encoding a spindle pole body (SPB) calmodulin binding protein; dosage-dependent suppressor of calmodulin mutants with specific defects in SPB assembly
YDL105W	1.03488	2.07225e-05	0.040837	0.999943	unaltered	272387	1770558_at	QRI2	Product of gene unknown
YDL156W	1.04359	0.000893298	0.00835928	0.999943	unaltered	174918	1777382_at	STE7	Hypothetical ORF
YDL181W	1.1135	3.34911e-07	-0.0603173	0.999943	unaltered	135179	1772459_at	INH1	Protein that inhibits ATP hydrolysis by the F1F0-ATP synthase, inhibitory function is enhanced by stabilizing proteins Stf1p and Stf2p; has similarity to Stf1p and both Inh1p and Stf1p exhibit the potential to form coiled-coil structures
YDR389W	1.22449	3.34911e-07	-0.0166131	0.999943	unaltered	279394	1775289_at	SAC7	GTPase activating protein (GAP) for Rho1p, involved in signaling to the actin cytoskeleton, null mutations suppress tor2 mutations and temperature sensitive mutations in actin; potential Cdc28p substrate
YDR448W	3.69423	1.22229e-07	-0.0848586	0.999943	unaltered	175866	1772741_at	ADA2	transcription factor, member of ADA and SAGA, two transcriptional adaptor HAT (histone acetyltransferase)complexes
YDR515W	1.0658	2.93353e-05	0.00806215	0.999943	unaltered	58502	1769726_at	SLF1	Associates with translating ribosomes; may function in cytoplasm to modulate mRNA translation; regulates the copper-dependent mineralization of copper sulfide complexes on cell surface in cells cultured in medium containing copper salts
YEL076C	1.18169	0.000286376	0.100016	0.999943	unaltered	5113	1770447_s_at	YRF1-1 /// YRF1-2 /// YRF1-3 /// YRF1-4 /// YRF1-5 /// YRF1-6 /// YRF1-7	Hypothetical ORF
YEL076C-A	1.53125	0.000130698	0.0880634	0.999943	unaltered	5113	1775725_s_at	YRF1-1 /// YRF1-2 /// YRF1-3 /// YRF1-4 /// YRF1-5 /// YRF1-6 /// YRF1-7	Hypothetical ORF
YER111C	1.03369	3.5438e-05	0.0573824	0.999943	unaltered	194306	1770133_at	SWI4	Involved in cell cycle dependent gene expression
YFL031W	1.46772	2.43031e-06	-0.0148507	0.999943	unaltered	75176	1777544_at	HAC1	bZIP transcription factor (ATF CREB1 homolog) that regulates the unfolded-protein response, via UPRE binding, and membrane biogenesis; ER stress-induced splicing pathway utilizing Ire1p, Trl1p and Ada5p facilitates efficient Hac1p synthesis
YGL125W	1.39345	1.09354e-06	-0.0370085	0.999943	unaltered	272523	1778144_at	MET13	Isozyme of methylenetetrahydrofolate reductase, catalyzes the reduction of 5,10-methylenetetrahydrofolate to 5-methyltetrahydrofolate in the methionine biosynthesis pathway
YGL178W	1.70257	2.64902e-05	-0.00714074	0.999943	unaltered	167997	1771031_at	MPT5	Product of gene unknown
YGL184C	1.0331	8.45876e-05	-0.0787819	0.999943	unaltered	154618	1777388_at	STR3	Sulfur TRansfer
YGL206C	1.25853	1.92687e-06	-0.0371887	0.999943	unaltered	102544	1774993_at	CHC1	vesicle coat protein
YGL215W	1.35546	4.1266e-06	-0.0347798	0.999943	unaltered	87978	1773050_at	CLG1	cyclin-like protein that interacts with Pho85p in affinity chromatography
YGR109W-A	2.33577	8.52007e-06	0.2251	0.999943	unaltered	383337	1773145_s_at	CLB6	TyA Gag protein; the main structural constituent of virus-like particles (VLPs)
YGR123C	1.04143	1.74491e-05	-0.110601	0.999943	unaltered	354284	1777639_at	PPT1	Protein serine threonine phosphatase with similarity to human phosphatase PP5; present in both the nucleus and cytoplasm; expressed during logarithmic growth
YGR143W	1.1076	0.0002024	0.0186352	0.999943	unaltered	315753	1777079_at	SKN1	Involved in (1->6)-beta-glucan biosynthesis
YJL194W	1.32143	4.26159e-06	-0.0544729	0.999943	unaltered	69336	1779227_at	CDC6	Essential ATP-binding protein required for DNA replication, component of the pre-replicative complex (pre-RC) which requires ORC to associate with chromatin and is in turn required for Mcm2-7p DNA association; homologous to S. pombe Cdc18p
YKL201C	1.3362	0.000681569	0.0474974	0.999943	unaltered	63926	1773370_at	MNN4	Putative positive regulator of mannosylphosphate transferase (Mnn6p), involved in mannosylphosphorylation of N-linked oligosaccharides; epxression increases in late-logarithmic and stationary growth phases
YKR041W	1.61337	1.3618e-05	0.0992668	0.999943	unaltered	147867	1772609_at	GAP1	Hypothetical ORF
YKR093W	1.22163	0.00358339	-0.0738955	0.999943	unaltered	49285	1777376_at	PTR2	Functions in transport of small peptides into the cell
YLR090W	1.00047	4.88381e-06	-0.0251031	0.999943	unaltered	320701	1776248_at	XDJ1	Homolog of E. coli DnaJ, closely related to Ydj1p
YLR092W	1.06006	0.000932528	0.000955254	0.999943	unaltered	323544	1774952_at	SUL2	sulfate uptake is mediated by specific sulfate transporters SUL1 and SUL2, which control the concentration of endogenous activated sulfate intermediates.
YLR162W-A	2.88782	2.83176e-05	-0.111141	0.999943	unaltered	490406	1780088_at	ASP3-4	Identified by fungal homology and RT-PCR
YLR234W	1.59043	4.16806e-06	-0.0196686	0.999943	unaltered	468393	1771462_at	TOP3	DNA Topoisomerase III
YLR385C	1.19432	5.66134e-05	0.128741	0.999943	unaltered	185184	1773514_at	SWC7	Protein of unknown function, component of the Swr1p complex that incorporates Htz1p into chromatin
YLR438W	1.3501	7.31269e-05	-0.0416741	0.999943	unaltered	65680	1775480_at	CAR2	ornithine aminotransferase
YMR042W	1.08195	3.15712e-06	-0.0189825	0.999943	unaltered	352601	1778752_at	ARG80	Regulator of arginine-responsive genes with ARG81 and ARG82
YOR113W	1.14347	2.75348e-05	0.0235791	0.999943	unaltered	534074	1775766_at	AZF1	Zinc-finger transcription factor, involved in induction of CLN3 transcription in response to glucose; genetic and physical interactions indicate a possible role in mitochondrial transcription or genome maintenance
YOR204W	1.69773	3.8959e-08	-0.0350989	0.999943	unaltered	368379	1777019_at	DED1	ATP-dependent DEAD (Asp-Glu-Ala-Asp)-box RNA helicase, required for translation initiation of all yeast mRNAs
YOR229W	1.11348	6.72266e-06	-0.0653444	0.999943	unaltered	322881	1780247_at	WTM2	WD repeat containing transcriptional modulator 2
YPL058C	1.28793	0.000459259	-0.0844775	0.999943	unaltered	445836	1780091_at	PDR12	similar to Pdr5p
YPL179W	1.48001	3.8959e-08	0.0107263	0.999943	unaltered	208155	1777357_at	PPQ1	Putative protein serine threonine phosphatase; null mutation enhances efficiency of translational suppressors
YPR027C	-1.03367	0.00017376	-0.0552443	0.999943	unaltered	327643	1779332_at	ATH1	Hypothetical ORF
YPR194C	1.35926	0.000419373	-0.205698	0.999943	unaltered	23765	1779075_at	OPT2	Oligopeptide transporter; member of the OPT family, with potential orthologs in S. pombe and C. albicans

## Sheet: swc2 fold>2
swc2 fold>2
ORFs	M (swc2 vs wt)	p-value (swc2 vs wt)	M (htz1swc2 vs swc2)	p-value (htz1swc2 vs swc2)	supressed/increased	Probe Set ID	Gene symbol	Definition
YAL063C-A	-1.82823	4.32961e-06	-0.160393	0.981126	unaltered	1776321_at	SEO1	Identified by expression profiling and mass spectrometry
YAL067C	-1.79694	0.015517	-0.465046	0.981126	unaltered	1769997_at	SEO1	Putative permease, member of the allantoate transporter subfamily of the major facilitator superfamily; mutation confers resistance to ethionine sulfoxide
YAL068C	-1.27004	0.00145937	-0.432322	0.981126	unaltered	1773641_x_at	---	Hypothetical ORF
YAR028W	-1.45466	0.00090419	-0.0659366	0.990398	unaltered	1774900_at	UIP3	Putative integral membrane protein, member of DUP240 gene family
YAR031W	-2.56184	1.24752e-06	-0.101206	0.990279	unaltered	1771533_at	PRM9	Pheromone-regulated protein with 3 predicted transmembrane segments and an FF sequence, a motif involved in COPII binding; forms a complex with Prp9p in the ER
YAR033W	-2.5133	1.13798e-06	-0.232929	0.981126	unaltered	1774167_at	MST28	Putative integral membrane protein, involved in vesicle formation; forms complex with Mst27p; member of DUP240 gene family; binds COPI and COPII vesicles
YAR071W	-1.7026	0.00090419	-0.116806	0.990398	unaltered	1777286_s_at	PHO11	One of three repressible acid phosphatases, a glycoprotein that is transported to the cell surface by the secretory pathway; induced by phosphate starvation and coordi
YBR093C	-1.76686	6.64489e-05	-0.173693	0.981126	unaltered	1779985_at	PHO5	One of three repressible acid phosphatases, a glycoprotein that is transported to the cell surface by the secretory pathway; induced by phosphate starvation and coordin
YCR098C	-1.27965	0.000251717	-0.106649	0.990279	unaltered	1770353_at	GIT1	Plasma membrane permease, mediates uptake of the phosphatidylinositol metabolite glycerophosphoinositol as a source of the nutrients inositol and phosphate; expression
YCR099C	-1.54905	3.29361e-06	-0.050029	0.990398	unaltered	1772983_at	GIT1	Hypothetical ORF
YCR100C	-1.55757	9.84666e-06	0.00921244	0.994812	unaltered	1776145_at	GIT1	Hypothetical ORF
YCR101C	-1.73744	0.000150325	-0.335797	0.981126	unaltered	1772597_at	GIT1	Hypothetical ORF
YCR106W	-1.07	0.00774911	0.283123	0.981126	unaltered	1777096_at	RDS1	Regulator of drug sensitivity
YCR107W	-1.08059	0.00328846	0.2985	0.981126	unaltered	1777457_s_at	AAD3	Putative aryl-alcohol dehydrogenase with similarity to P. chrysosporium aryl-alcohol dehydrogenase; mutational analysis has not yet revealed a physiological role
YDL194W	-1.21684	0.000196805	-0.0589091	0.990398	unaltered	1773758_at	SNF3	glucose sensor
YDL241W	-1.37991	0.00421518	-0.243685	0.981126	unaltered	1775158_at	AAD4	Hypothetical ORF
YDL244W	-1.05798	3.32335e-05	-0.158253	0.981126	unaltered	1769913_s_at	THI13	Product of gene unknown
YDL246C	-2.54842	1.2065e-05	-0.00505649	0.996082	unaltered	1777143_s_at	SOR2	Protein of unknown function, computational analysis of large-scale protein-protein interaction data suggests a possible role in fructose or mannose metabolism
YDL248W	-1.23628	0.00204645	0.0440015	0.990398	unaltered	1772057_s_at	COS7	Protein of unknown function, member of a family of conserved, often subtelomerically-encoded proteins
YDR009W	-1.07917	0.00285786	0.100982	0.990398	unaltered	1778677_at	GAL3	Transcriptional regulator involved in activation of the GAL genes in response to galactose; forms a complex with Gal80p and Gal4p to relieve inhibition by Gal80p; binds
YDR281C	-1.96234	6.81447e-05	0.204389	0.981126	unaltered	1780137_at	PHM6	Protein of unknown function, expression is regulated by phosphate levels
YDR317W	-1.15272	0.000176629	0.0915405	0.990279	unaltered	1777232_at	IPK1	Hypothetical ORF
YDR435C	-1.1014	0.000273909	0.0138629	0.992902	unaltered	1780130_at	PPM1	Carboxyl methyl transferase, methylates the C terminus of the protein phosphatase 2A catalytic subunit (Pph21p or Pph22p), which is important for complex formation wi
YDR485C	-5.06131	3.53536e-09	0.0962252	0.990398	unaltered	1772401_at	VPS72	Protein of unknown function, component of the Swr1p complex that incorporates Htz1p into chromatin; required for vacuolar protein sorting
YDR539W	-1.1504	8.98836e-06	-0.144509	0.981126	unaltered	1770253_at	PAD1	Hypothetical ORF
YDR540C	-1.08479	0.0003959	0.00839661	0.996082	unaltered	1770650_at	PAD1	Hypothetical ORF
YDR541C	-1.44011	0.000110156	0.260081	0.981126	unaltered	1771286_at	PAD1	Hypothetical ORF
YEL059C-A	-2.65027	1.44002e-07	0.362382	0.981126	unaltered	1779115_at	SOM1	high copy suppressor of imp1 mutation, may be required for the function of the Imp1 peptidase and or the protein sorting machinery
YEL073C	-1.49264	0.00646537	-0.140273	0.990398	unaltered	1779620_at	---	Hypothetical ORF
YER039C-A	-1.52983	7.0121e-05	0.0527291	0.990398	unaltered	1779736_at	HVG1	Hypothetical ORF
YER187W	-2.36321	0.000176629	0.0783281	0.990398	unaltered	1778200_at	FAU1	Hypothetical ORF
YFL012W	-1.11989	4.4639e-05	-0.15998	0.981126	unaltered	1769515_at	IES1	Hypothetical ORF
YFR012W	-1.34604	0.00090419	-0.254346	0.981126	unaltered	1777184_at	UBP6	Hypothetical ORF
YFR012W-A	-1.23767	0.000447445	-0.145326	0.981126	unaltered	1774245_at	UBP6	Hypothetical ORF identified by homology. See FEBS Letters [2000] 487:31-36.
YFR045W	-1.01855	0.00104694	0.100002	0.990279	unaltered	1770639_at	ERJ5	Hypothetical ORF
YGL194C	-1.11742	0.000684425	0.136014	0.981126	unaltered	1777548_at	HOS2	Histone deacetylase required for gene activation via specific deacetylation of lysines in H3 and H4 histone tails; subunit of the Set3 complex, a meiotic-specific repre
YGL250W	-1.19302	7.48985e-05	0.216801	0.981126	unaltered	1772763_at	HFM1	Hypothetical ORF
YGR052W	-1.27654	0.0334765	0.0857074	0.990398	unaltered	1772958_at	SCM4	The authentic, non-tagged protein was localized to the mitochondria
YGR053C	-1.53452	0.00064857	0.320945	0.981126	unaltered	1771288_at	SCM4	Hypothetical ORF
YGR067C	-1.43383	1.92367e-05	-0.0423906	0.990398	unaltered	1777536_at	VHT1	Hypothetical ORF; has similarity to Adr1p DNA-binding domain
YGR204C-A	-1.08969	0.0070273	-0.10937	0.990398	unaltered	1770230_at	ADE3	Identified by gene-trapping, microarray-based expression analysis, and genome-wide homology searching
YHL044W	-2.12036	2.35272e-06	0.0700105	0.990398	unaltered	1779914_at	ARN2	Putative integral membrane protein, member of DUP240 gene family; green fluorescent protein (GFP)-fusion protein localizes to the plasma membrane in a punctate pattern N
YHR105W	-1.10675	0.00420649	-0.0571123	0.990398	unaltered	1776964_at	YPT35	Hypothetical ORF
YHR136C	-2.33267	0.000967513	0.189015	0.990398	unaltered	1775402_at	SPL2	Protein with similarity to cyclin-dependent kinase inhibitors, overproduction suppresses a plc1 null mutation; green fluorescent protein (GFP)-fusion protein localizes
YHR184W	-3.05613	5.99221e-08	-0.306315	0.981126	unaltered	1774775_at	SSP1	Involved in the control of meiotic nuclear divisions & spore formation; dispensable for mitosis, premeiotic DNA synthesis, recombination, meiosis I, meiosis II, & initi
YHR202W	-1.33159	0.000138345	0.116384	0.985308	unaltered	1774584_at	PPX1	Hypothetical ORF
YIL013C	-2.28853	2.10603e-06	-0.142621	0.981126	unaltered	1771944_at	PDR11	ATP-dependent permease, member of ATP-binding cassette (ABC) transporter family
YIL067C	-1.02152	0.000186427	-0.12103	0.981126	unaltered	1777531_at	SEC6	Hypothetical ORF
YIL072W	-1.09592	0.000110881	-0.228252	0.981126	unaltered	1778823_at	HOP1	Meiosis-specific DNA binding protein that displays Red1p dependent localization to the unsynapsed axial-lateral elements of the synaptonemal complex; required for homol
YIL073C	-1.39894	0.000271412	0.30536	0.981126	unaltered	1771104_at	SPO22	Meiosis-specific protein with similarity to phospholipase A2, involved in completion of nuclear divisions during meiosis; induced early in meiosis
YIL176C	-1.25258	0.00208147	-0.378513	0.981126	unaltered	1769518_x_at	PAU1	Hypothetical ORF
YIR027C	-1.23335	4.99366e-06	0.0229066	0.990398	unaltered	1774012_at	DAL1	Allantoinase, converts allantoin to allantoate in the first step of allantoin degradation; expression sensitive to nitrogen catabolite repression
YIR030C	-1.44222	1.13798e-06	0.252652	0.981126	unaltered	1771073_at	DCG1	Protein of unknown function, expression is sensitive to nitrogen catabolite repression and regulated by Dal80p; contains transmembrane domain
YIR039C	-1.25156	0.000420321	0.1885	0.981126	unaltered	1769659_at	YPS6	Putative GPI-anchored aspartic protease
YIR042C	-2.06216	0.000157201	0.189791	0.985308	unaltered	1778832_at	YPS6	Hypothetical ORF
YJL037W	-1.11976	0.000204068	0.0600427	0.990398	unaltered	1778154_at	NUP192	Hypothetical ORF
YJL038C	-1.60379	0.000501117	0.0526473	0.990398	unaltered	1773143_at	NUP192	Hypothetical ORF
YJL218W	-1.82638	8.98836e-06	0.255079	0.981126	unaltered	1770123_at	HXT9	Hypothetical ORF
YJL219W	-1.28371	6.48157e-05	-0.119038	0.981126	unaltered	1779871_at	HXT9	Putative hexose transporter that is nearly identical to Hxt11p, has similarity to major facilitator superfamily (MFS) transporters, expression of HXT9 is regulated by tra
YJR108W	-1.14547	0.0117434	-0.24417	0.981126	unaltered	1774796_at	ABM1	Protein of unknown function, required for normal microtubule organization
YKL071W	-1.07128	0.0106967	0.10058	0.990398	unaltered	1776865_at	STB6	Hypothetical ORF
YKL106C-A	-1.01189	0.00090419	-0.0787209	0.990398	unaltered	1773778_at	SLD2	Hypothetical ORF identified by homology. See FEBS Letters [2000] 487:31-36.
YKL133C	-1.12903	0.00169993	0.103049	0.990398	unaltered	1772181_at	2009-10-01	Hypothetical ORF
YKL178C	-1.79463	0.000157201	-0.330974	0.981126	unaltered	1772134_at	STE3	The a factor receptor encoded by the STE3 gene allows yeast cells of the Alpha mating type to recognize cells of the a mating type
YKL187C	-1.03958	0.0026337	-0.0387311	0.990398	unaltered	1770887_at	PXA2	Hypothetical ORF
YKR039W	-1.03624	0.00125533	-0.00544679	0.996082	unaltered	1770480_at	GAP1	General amino acid permease; localization to the plasma membrane is regulated by nitrogen source
YKR097W	-1.53519	0.00111691	-0.0749126	0.990398	unaltered	1777196_at	PCK1	phosphoenolpyruvate carboxylkinase
YKR098C	-1.04684	0.000120404	0.0530366	0.990398	unaltered	1771410_at	UBP11	Ubiquitin-specific protease that cleaves ubiquitin from ubiquitinated proteins
YLL042C	-1.62716	6.24542e-06	0.41622	0.981126	unaltered	1777394_at	ATG10	Enzyme that mediates formation of the Atg12p-Atg5p conjugate, which is a critical step in autophagy
YLL064C	-1.59414	0.00172738	-0.40826	0.981126	unaltered	1776931_x_at	PAU6	Hypothetical ORF
YLR040C	-1.14116	0.000260044	-0.0270664	0.990398	unaltered	1771348_at	RIC1	Hypothetical ORF
YLR080W	-1.0886	0.00419275	0.152728	0.985723	unaltered	1778656_at	EMP46	Integral membrane component of endoplasmic reticulum-derived COPII-coated vesicles, which function in ER to Golgi transport
YLR315W	-1.08798	0.000957638	0.0522583	0.990398	unaltered	1779168_at	NKP2	Nkp2p
YLR461W	-1.36165	0.00505533	-0.364265	0.981126	unaltered	1770515_x_at	PAU4	Part of 23-member seripauperin multigene family encoded mainly in subtelomeric regions, active during alcoholic fermentation, regulated by anaerobiosis, negatively re
YML123C	-3.25109	0.000982978	0.00566402	0.997712	unaltered	1770692_at	PHO84	High-affinity inorganic phosphate (Pi) transporter and low-affinity manganese transporter; regulated by Pho4p and Spt7p; mutation confers resistance to arsenate; exit fr
YMR105W-A	-1.48782	0.0303336	0.119921	0.990398	unaltered	1773341_at	PGM2	Identified by gene-trapping, microarray-based expression analysis, and genome-wide homology searching
YMR138W	-1.34779	1.3483e-05	0.271378	0.981126	unaltered	1776501_at	CIN4	GTP-binding protein involved in beta-tubulin (Tub2p) folding; isolated as mutant with increased chromosome loss and sensitivity to benomyl
YMR319C	-1.03297	0.0131466	-0.327467	0.981126	unaltered	1772853_at	FET4	Low-affinity Fe(II) transporter of the plasma membrane
YNL012W	-1.56572	4.16137e-05	-0.0994504	0.990279	unaltered	1778518_at	SPO1	Meiosis-specific protein with similarity to phospholipase B, required for meiotic spindle pole body duplication and separation; required for spore formation
YNR014W	-1.20426	9.34104e-05	0.153417	0.981126	unaltered	1779450_at	PHO91	Hypothetical ORF
YNR074C	-1.75676	0.0159832	-0.453329	0.981126	unaltered	1769321_at	HXT17	putative reductase
YNR075W	-1.9549	0.00282027	-0.718001	0.981126	unaltered	1770459_at	COS10	Protein of unknown function, member of a family of conserved, often subtelomerically-encoded proteins
YOL159C	-1.09084	0.000104214	0.00336492	0.996082	unaltered	1777081_at	AAD15	Hypothetical ORF
YOR376W-A	-1.24572	0.00469775	-0.0963592	0.990398	unaltered	1773494_at	GDH1	Identified by fungal homology and RT-PCR
YPL147W	-1.15092	4.43546e-05	0.102572	0.981126	unaltered	1776366_at	PXA1	Pxa1p and Pxa2p appear to be subunits of a peroxisomal ATP-binding cassette transporter necessary for transport of long-chain fatty acids into peroxisomes
YPL189W	-1.3695	3.33875e-05	0.039734	0.990398	unaltered	1770603_at	GUP2	Multimembrane-spanning protein and putative glycerol transporter that is essential for proton symport of glycerol; Gup1p homolog
YAR009C	1.29846	0.0215669	-0.33559	0.981126	unaltered	1779165_s_at	SEN34	TyB Gag-Pol protein; proteolytically processed to make the Gag, RT, PR, and IN proteins that are required for retrotransposition
YBL005W-A	1.15322	0.00131756	-0.732012	0.937362	unaltered	1773104_s_at	PDR3	TyA Gag protein; the main structural constituent of virus-like particles (VLPs)
YCL021W-A	1.36514	2.67846e-07	-0.00355503	0.996082	unaltered	1779096_at	KCC4	Hypothetical ORF
YCL037C	1.60403	6.48157e-05	-0.203391	0.981126	unaltered	1770780_at	SRO9	Associates with translating ribosomes; may function in the cytoplasm to modulate mRNA translation; may be involved in organization of actin filaments
YCR020W-B	1.25671	0.00205137	-0.353714	0.981126	unaltered	1769860_at	HTL1	High-Temperature Lethal
YCR065W	1.17076	0.000140162	0.0313422	0.990398	unaltered	1772793_at	HCM1	Forkhead transcription factor involved in cell cycle specific transcription of SPC110, encoding a spindle pole body (SPB) calmodulin binding protein; dosage-dependent
YDR042C	1.03388	0.00110043	-0.202321	0.981126	unaltered	1777923_at	RSM10	Hypothetical ORF
YDR261C-D	1.11471	0.00297293	-0.371286	0.981126	unaltered	1772049_s_at	EXG2	TyB Gag-Pol protein; proteolytically processed to make the Gag, RT, PR, and IN proteins that are required for retrotransposition
YDR320C-A	1.32557	0.023709	-0.118512	0.990398	unaltered	1774618_at	DAD4	Essential protein, component of the DASH complex; involved in spindle integrity and kinetochore function; interacts with Duo1p and Dam1p; localizes to intranuclear
YDR334W	1.23396	3.33875e-05	-0.166205	0.981126	unaltered	1780193_at	SWR1	Swi2 Snf2-related ATPase, component of the SWR1 complex; required for the incorporation of Htz1p into chromatin
YDR448W	2.85337	8.15001e-06	0.181633	0.985308	unaltered	1772741_at	ADA2	transcription factor, member of ADA and SAGA, two transcriptional adaptor HAT (histone acetyltransferase)complexes
YFL024C	1.00434	2.10852e-05	-0.121324	0.981126	unaltered	1775424_at	EPL1	Component of NuA4, which is an essential histone H4 H2A acetyltransferase complex; homologous to Drosophila Enhancer of Polycomb
YFR030W	1.04781	0.00227488	-0.205608	0.981126	unaltered	1770319_at	MET10	Subunit alpha of assimilatory sulfite reductase, which is responsible for the conversion of sulfite into sulfide
YFR032C	1.56489	0.0400687	-0.0411176	0.993689	unaltered	1770450_at	RPL2A	Hypothetical ORF
YGL178W	1.56825	0.000115099	-0.0489794	0.990398	unaltered	1771031_at	MPT5	Product of gene unknown
YGL188C-A	0.996961	0.0178393	-0.258356	0.981126	unaltered	1776006_at	RPS26A	Identified by gene-trapping, microarray-based expression analysis, and genome-wide homology searching
YGL215W	1.5158	1.82806e-06	-0.228822	0.981126	unaltered	1773050_at	CLG1	cyclin-like protein that interacts with Pho85p in affinity chromatography
YGR109C	1.02864	0.0159919	0.195965	0.985308	unaltered	1777207_at	CLB6	role in DNA replication during S phase
YGR109W-A	1.15889	0.0244839	0.208736	0.990279	unaltered	1773145_s_at	CLB6	TyA Gag protein; the main structural constituent of virus-like particles (VLPs)
YJL194W	1.02782	0.000207796	-0.0966496	0.985308	unaltered	1779227_at	CDC6	Essential ATP-binding protein required for DNA replication, component of the pre-replicative complex (pre-RC) which requires ORC to associate with chromatin and is in tur
YJR010W	1.36737	0.00340373	-0.161737	0.990279	unaltered	1773498_at	MET3	ATP sulfurylase, catalyzes the primary step of intracellular sulfate activation, essential for assimilatory reduction of sulfate to sulfide, involved in methionine meta
YJR137C	1.12949	0.00204645	-0.200221	0.981126	unaltered	1775663_at	ECM17	Sulfite reductase beta subunit, involved in amino acid biosynthesis, transcription repressed by methionine
YKL001C	1.09707	0.000940924	-0.125191	0.985583	unaltered	1774365_at	MET14	Adenylylsulfate kinase, required for sulfate assimilation and involved in methionine metabolism
YKL201C	1.41481	0.00125533	-0.13437	0.990279	unaltered	1773370_at	MNN4	Putative positive regulator of mannosylphosphate transferase (Mnn6p), involved in mannosylphosphorylation of N-linked oligosaccharides; epxression increases in late-logar
YKR041W	2.08029	9.84666e-06	-0.0831652	0.990398	unaltered	1772609_at	GAP1	Hypothetical ORF
YLR092W	1.80826	0.00188852	-0.533535	0.981126	unaltered	1774952_at	SUL2	sulfate uptake is mediated by specific sulfate transporters SUL1 and SUL2, which control the concentration of endogenous activated sulfate intermediates.
YLR162W-A	3.19338	1.13006e-05	0.0104527	0.996082	unaltered	1780088_at	ASP3-4	Identified by fungal homology and RT-PCR
YLR234W	1.70354	0.000340112	-0.0208842	0.993031	unaltered	1771462_at	TOP3	DNA Topoisomerase III
YML118W	1.07542	0.00544888	0.0447141	0.990398	unaltered	1772394_at	NGL3	DNase RNase (putative); CCR4 C-terminal homolog; displays homology to drosophila Angel gene; homolog to ngl1 and ngl2
YMR013W-A	1.06252	0.0158713	-0.204294	0.985308	unaltered	1775970_at	SEC59	Hypothetical ORF identified by homology. See FEBS Letters [2000] 487:31-36.
YNL259C	1.02263	0.0234579	-0.157678	0.990279	unaltered	1771479_at	ATX1	Cytosolic copper metallochaperone that transports copper to the secretory vesicle copper transporter Ccc2p for eventual insertion into Fet3p, which is a multicopper oxi
YNL277W	1.27674	0.00080115	-0.136375	0.985723	unaltered	1779413_at	MET2	L-homoserine-O-acetyltransferase, catalyzes the conversion of homoserine to O-acetyl homoserine which is the first step of the methionine biosynthetic pathway
YNL277W-A	1.02683	0.00471791	0.0442991	0.990398	unaltered	1778462_at	CAF120	Identified by expression profiling and mass spectrometry
YNR051C	1.10894	0.000568294	-0.0841268	0.990398	unaltered	1776770_at	BRE5	protein of unknown function
YOR192C	1.0183	0.000854441	-0.344291	0.981126	unaltered	1773923_at	RIS1	Hypothetical ORF
YPL223C	1.32614	0.0268101	0.273694	0.985308	unaltered	1769333_at	GRE1	Hydrophilin of unknown function; stress induced (osmotic, ionic, oxidative, heat shock and heavy metals); regulated by the HOG pathway
YPR066W	-1.02211	0.000498915	0.0745722	0.990398	unaltered	1773343_at	UBA3	Protein that acts together with Ula1p to activate Rub1p before its conjugation to proteins (neddlyation), which may play a role in protein degradation; GFP-fusion prote
YPR156C	1.21728	0.0162994	-0.525032	0.981126	unaltered	1773071_at	TPO3	Polyamine transport protein
YPR194C	1.21656	0.00181348	-0.04618	0.990398	unaltered	1779075_at	OPT2	Oligopeptide transporter; member of the OPT family, with potential orthologs in S. pombe and C. albicans

## Sheet: swc5 fold>2
swc5 fold>2
ORFs	M (swc5 vs wt)	p-value (swc5 vs wt)	M (htz1swc5 vs swc5)	p-value (htz1swc5 vs swc5)	supressed/increased	Probe Set ID	Gene symbol	Definition
YAL037W	-1.28543	0.00214913	0.293764	0.732589	unaltered	1776764_at	CDC19	Hypothetical ORF
YAL049C	-1.01056	0.000175709	0.159016	0.729139	unaltered	1775869_at	OAF1	Hypothetical ORF
YAL063C-A	-2.21243	4.40113e-05	0.311013	0.681941	unaltered	1776321_at	SEO1	Identified by expression profiling and mass spectrometry
YAL067C	-1.92878	0.00092963	-0.605867	0.521542	unaltered	1769997_at	SEO1	Putative permease, member of the allantoate transporter subfamily of the major facilitator superfamily; mutation confers resistance to ethionine sulfoxide
YAL068C	-1.06201	0.000914417	-0.431456	0.363974	unaltered	1773641_x_at	---	Hypothetical ORF
YAR028W	-1.08039	0.0076324	-0.383795	0.626145	unaltered	1774900_at	UIP3	Putative integral membrane protein, member of DUP240 gene family
YAR031W	-2.13288	1.71484e-05	-0.198008	0.789509	unaltered	1771533_at	PRM9	Pheromone-regulated protein with 3 predicted transmembrane segments and an FF sequence, a motif involved in COPII binding; forms a complex with Prp9p in the ER
YAR033W	-2.42354	9.2585e-07	-0.124746	0.843351	unaltered	1774167_at	MST28	Putative integral membrane protein, involved in vesicle formation; forms complex with Mst27p; member of DUP240 gene family; binds COPI and COPII vesicles
YAR066W	-1.26737	0.0368298	0.956888	0.36681	unaltered	1772534_s_at	FLO1	Hypothetical ORF
YAR071W	-1.50272	0.00845695	-0.481137	0.680554	unaltered	1777286_s_at	PHO11	One of three repressible acid phosphatases, a glycoprotein that is transported to the cell surface by the secretory pathway; induced by phosphate starvation and coordinately regulated by PHO4 and PHO2
YBR018C	-1.0945	0.000957277	0.184688	0.789578	unaltered	1775628_at	GAL7	Galactose-1-phosphate uridyl transferase, synthesizes glucose-1-phosphate and UDP-galactose from UDP-D-glucose and alpha-D-galactose-1-phosphate in the second step of galactose catabolism
YBR050C	-1.12494	0.000137325	0.39095	0.25127	unaltered	1779568_at	REG2	Possible regulatory subunit for the PP1 family protein phosphatase Glc7p
YBR054W	-1.78664	0.00265304	1.30678	0.0874484	unaltered	1778053_at	YRO2	Putative plasma membrane protein of unknown function, transcriptionally regulated by Haa1p; green fluorescent protein (GFP)-fusion protein localizes to the cell periphery and bud
YBR093C	-1.51961	0.00197438	-0.609639	0.439083	unaltered	1779985_at	PHO5	One of three repressible acid phosphatases, a glycoprotein that is transported to the cell surface by the secretory pathway; induced by phosphate starvation and coordinately regulated by PHO4 and PHO2
YBR117C	-1.16328	0.0174555	2.16817	0.00255164	SUPRESSED	1778142_at	TKL2	transketolase, homologous to tkl1
YBR231C	-5.17857	6.2209e-09	0.107233	0.899394	unaltered	1776514_at	SWC5	Protein of unknown function, component of the Swr1p complex that incorporates Htz1p into chromatin
YBR285W	-1.32994	0.0023675	0.334816	0.694164	unaltered	1769585_at	SSH1	Hypothetical ORF
YCL073C	-1.36244	0.00162654	0.71646	0.241574	unaltered	1775991_s_at	---	Protein of unconfirmed function; displays a topology characteristic of the Major Facilitators Superfamily of membrane proteins; coding sequence 98% identical to that of YKR106W
YCR098C	-1.38415	0.000111456	-0.106213	0.873464	unaltered	1770353_at	GIT1	Plasma membrane permease, mediates uptake of the phosphatidylinositol metabolite glycerophosphoinositol as a source of the nutrients inositol and phosphate; expression and transport rate are regulated by phosphate and inositol availability
YCR099C	-1.7067	0.000127051	0.334103	0.603403	unaltered	1772983_at	GIT1	Hypothetical ORF
YCR100C	-1.64195	0.000188774	0.342821	0.61323	unaltered	1776145_at	GIT1	Hypothetical ORF
YCR101C	-1.76956	0.000716647	0.186266	0.869747	unaltered	1772597_at	GIT1	Hypothetical ORF
YCR105W	-1.36924	0.000792428	0.69071	0.200735	unaltered	1777780_at	ADH7	NADP(H)-dependent alcohol dehydrogenase
YCR106W	-2.05831	0.000402211	1.24111	0.058249	unaltered	1777096_at	RDS1	Regulator of drug sensitivity
YCR107W	-1.93461	0.0121873	1.27214	0.31358	unaltered	1779484_at	AAD3	Putative aryl-alcohol dehydrogenase with similarity to P. chrysosporium aryl-alcohol dehydrogenase; mutational analysis has not yet revealed a physiological role
YDL021W	-1.18869	0.037074	0.848175	0.403298	unaltered	1776528_at	GPM2	Similar to GPM1 (phosphoglycerate mutase); converts 3-phosphoglycerate to 2-phosphoglycerate in glycolysis
YDL038C	-1.81394	0.000772403	1.16225	0.06791	unaltered	1776844_at	PRM7	Hypothetical ORF
YDL039C	-1.45879	0.000809517	1.1693	0.0231532	SUPRESSED	1776766_at	PRM7	Pheromone-regulated protein, predicted to have one transmembrane segment; promoter contains Gcn4p binding elements
YDL169C	-1.4831	0.00276074	1.05308	0.105062	unaltered	1775340_at	UGX2	Product of gene unknown
YDL194W	-1.14043	0.000320328	0.0345242	0.967252	unaltered	1773758_at	SNF3	glucose sensor
YDL199C	-1.01349	0.0017914	0.146508	0.840231	unaltered	1770764_at	MGT1	Hypothetical ORF
YDL210W	-1.24522	7.58869e-05	0.591772	0.0494629	SUPRESSED	1778622_at	UGA4	GABA-specific transport protein
YDL241W	-1.22648	0.00267692	-0.432161	0.543964	unaltered	1775158_at	AAD4	Hypothetical ORF
YDL244W	-1.62367	7.34363e-05	0.473293	0.31358	unaltered	1769913_s_at	THI13	Product of gene unknown
YDL246C	-2.78318	0.000319668	0.050384	0.981914	unaltered	1777143_s_at	SOR2	Protein of unknown function, computational analysis of large-scale protein-protein interaction data suggests a possible role in fructose or mannose metabolism
YDL247W	-1.25782	0.00134378	0.425654	0.51179	unaltered	1773829_at	MPH2	Alpha-glucoside permease, transports maltose, maltotriose, alpha-methylglucoside, and turanose; identical to Mph3p; encoded in a subtelomeric position in a region likely to have undergone duplication
YDL248W	-2.08229	0.0011786	0.627832	0.566636	unaltered	1772057_s_at	COS7	Protein of unknown function, member of a family of conserved, often subtelomerically-encoded proteins
YDR009W	-1.58164	0.00211746	0.985269	0.159884	unaltered	1778677_at	GAL3	Transcriptional regulator involved in activation of the GAL genes in response to galactose; forms a complex with Gal80p and Gal4p to relieve inhibition by Gal80p; binds galactose and ATP but does not have galactokinase activity
YDR281C	-1.96265	0.00134378	0.190428	0.892734	unaltered	1780137_at	PHM6	Protein of unknown function, expression is regulated by phosphate levels
YDR317W	-1.34111	9.8798e-05	0.134628	0.826648	unaltered	1777232_at	IPK1	Hypothetical ORF
YDR381C-A	-1.00095	0.001806	0.376946	0.470748	unaltered	1770879_at	YRA1	Hypothetical ORF identified by homology. See FEBS Letters [2000]487:31-36.
YDR403W	-1.33018	0.00013303	0.352946	0.428934	unaltered	1779681_at	DIT1	Sporulation-specific enzyme required for spore wall maturation, involved in the production of a soluble LL-dityrosine-containing precursor of the spore wall; transcripts accumulate at the time of prospore enclosure
YDR534C	-1.08633	0.0136468	2.43084	0.000414365	SUPRESSED	1771344_at	FIT1	Mannoprotein that is incorporated into the cell wall via a glycosylphosphatidylinositol (GPI) anchor, involved in the retention of siderophore-iron in the cell wall
YDR539W	-1.33237	7.34363e-05	0.313521	0.448604	unaltered	1770253_at	PAD1	Hypothetical ORF
YDR540C	-1.15304	0.000218007	0.142972	0.807821	unaltered	1770650_at	PAD1	Hypothetical ORF
YDR541C	-2.61082	0.000162298	1.31162	0.0662372	unaltered	1771286_at	PAD1	Hypothetical ORF
YEL057C	-1.14312	0.00013303	-0.0793469	0.890349	unaltered	1778254_at	PCM1	Hypothetical ORF
YEL059C-A	-3.07782	4.33917e-07	0.520733	0.242343	unaltered	1779115_at	SOM1	high copy suppressor of imp1 mutation, may be required for the function of the Imp1 peptidase and or the protein sorting machinery
YER039C-A	-1.18673	0.000293968	-0.324118	0.503077	unaltered	1779736_at	HVG1	Hypothetical ORF
YER044C-A	-1.10431	0.00227928	0.135741	0.872843	unaltered	1776324_at	MEI4	Functions in early recombination
YFL012W	-1.50693	0.000173253	0.331528	0.57079	unaltered	1769515_at	IES1	Hypothetical ORF
YFL059W	-1.86531	0.00463752	1.46202	0.0970209	unaltered	1770343_s_at	SNZ3	Snooze: stationary phase-induced gene family
YFL060C	-1.75957	0.000712108	0.899241	0.176751	unaltered	1778453_s_at	SNO3	Protein of unknown function, nearly identical to Sno2p; expression is induced before the diauxic shift and also in the absence of thiamin
YFR012W	-1.4465	0.00599599	-0.252075	0.840514	unaltered	1777184_at	UBP6	Hypothetical ORF
YFR012W-A	-1.40142	0.000400524	0.029655	0.979367	unaltered	1774245_at	UBP6	Hypothetical ORF identified by homology. See FEBS Letters [2000] 487:31-36.
YGL081W	-1.03376	0.000180805	0.667814	0.0211131	SUPRESSED	1777972_at	SCY1	Hypothetical ORF
YGL158W	-1.7227	0.000755485	0.950266	0.134746	unaltered	1776044_at	RCK1	Serine threonine protein kinase
YGL250W	-1.18935	0.00214139	0.141124	0.878829	unaltered	1772763_at	HFM1	Hypothetical ORF
YGR043C	-2.14526	0.0012299	2.24095	0.00633168	SUPRESSED	1774777_at	BUD9	Hypothetical ORF
YGR052W	-3.06364	0.000192132	1.62223	0.064477	unaltered	1772958_at	SCM4	The authentic, non-tagged protein was localized to the mitochondria
YGR053C	-2.23052	0.000173253	1.11621	0.0726721	unaltered	1771288_at	SCM4	Hypothetical ORF
YGR066C	-1.43693	0.00132407	1.00155	0.06791	unaltered	1773662_at	VHT1	Hypothetical ORF
YGR067C	-1.87394	0.000349844	0.516859	0.513103	unaltered	1777536_at	VHT1	Hypothetical ORF; has similarity to Adr1p DNA-binding domain
YGR204C-A	-1.39496	0.00350614	0.213897	0.847133	unaltered	1770230_at	ADE3	Identified by gene-trapping, microarray-based expression analysis, and genome-wide homology searching
YGR206W	-1.33692	1.47377e-06	0.46741	0.024036	unaltered	1776809_at	ADE3	Hypothetical ORF
YGR256W	-2.04535	0.000513945	1.74671	0.0102832	SUPRESSED	1773961_at	GND2	6-phosphogluconate dehydrogenase, decarboxylating; converts 6-phosphogluconate + NADP to ribulose-5-phosphate + NADPH + CO2
YHL044W	-2.68187	1.71484e-05	1.02372	0.0528671	unaltered	1779914_at	ARN2	Putative integral membrane protein, member of DUP240 gene family; green fluorescent protein (GFP)-fusion protein localizes to the plasma membrane in a punctate pattern
YHL047C	-1.7822	0.001806	3.01214	0.000283853	SUPRESSED	1776679_at	ARN2	Transporter, member of the ARN family of transporters that specifically recognize siderophore-iron chelates; responsible for uptake of iron bound to the siderophore triacetylfusarinine C
YHR015W	-1.1407	0.00517422	0.0434595	0.973057	unaltered	1775251_at	MIP6	RNA-binding protein, interacts with MEX67
YHR057C	-1.1666	3.10469e-05	0.18018	0.623675	unaltered	1770201_at	CPR2	Peptidyl-prolyl cis-trans isomerase (cyclophilin), catalyzes the cis-trans isomerization of peptide bonds N-terminal to proline residues; has a potential role in the secretory pathway
YHR078W	-1.09514	7.84593e-05	0.194669	0.620229	unaltered	1777744_at	NMD2	Hypothetical ORF
YHR105W	-1.16882	0.00092963	0.0984085	0.903632	unaltered	1776964_at	YPT35	Hypothetical ORF
YHR140W	-1.12536	0.000905851	0.717623	0.0783236	unaltered	1771364_at	SPS100	Hypothetical ORF
YHR160C	-1.07058	0.000437581	0.215204	0.68364	unaltered	1779560_at	PEX18	Peroxin; Pex18p and Pex21p are partially functionally redundant.
YHR176W	-1.53659	0.000188774	0.839566	0.0510391	unaltered	1772738_at	FMO1	Flavin-containing monooxygenase, localized to the cytoplasmic face of the ER membrane; catalyzes oxidation of biological thiols to maintain the ER redox buffer ratio for correct folding of disulfide-bonded proteins
YHR184W	-3.06166	1.47377e-06	-0.267546	0.726065	unaltered	1774775_at	SSP1	Involved in the control of meiotic nuclear divisions & spore formation; dispensable for mitosis, premeiotic DNA synthesis, recombination, meiosis I, meiosis II, & initiation of prospore walls; required for spore wall elongation
YHR202W	-1.19899	0.000173253	0.021221	0.980211	unaltered	1774584_at	PPX1	Hypothetical ORF
YIL013C	-1.66547	1.47377e-06	-0.404798	0.139368	unaltered	1771944_at	PDR11	ATP-dependent permease, member of ATP-binding cassette (ABC) transporter family
YIL067C	-1.04319	0.000444319	-0.0435539	0.955019	unaltered	1777531_at	SEC6	Hypothetical ORF
YIL072W	-1.18334	0.0306751	-0.102132	0.953607	unaltered	1778823_at	HOP1	Meiosis-specific DNA binding protein that displays Red1p dependent localization to the unsynapsed axial-lateral elements of the synaptonemal complex; required for homologous chromosome synapsis and chiasma formation
YIL085C	-1.06821	0.000836135	0.130538	0.848332	unaltered	1776397_at	KTR7	Putative mannosyltransferase of the KRE2 family
YIL172C	-1.37962	0.000249781	0.462537	0.360432	unaltered	1775391_s_at	VTH1	Hypothetical ORF
YIL176C	-1.07762	0.00420394	-0.358271	0.614606	unaltered	1769518_x_at	PAU1	Hypothetical ORF
YIR027C	-1.43629	7.35449e-05	0.140742	0.821754	unaltered	1774012_at	DAL1	Allantoinase, converts allantoin to allantoate in the first step of allantoin degradation; expression sensitive to nitrogen catabolite repression
YIR028W	-1.07434	0.00403532	0.177709	0.838894	unaltered	1779095_at	DAL4	Allantoin permease; expression sensitive to nitrogen catabolite repression and induced by allophanate, an intermediate in allantoin degradation
YIR029W	-1.02919	0.00836094	0.461077	0.514628	unaltered	1774323_at	DAL2	Allantoicase, converts allantoate to urea and ureidoglycolate in the second step of allantoin degradation; expression sensitive to nitrogen catabolite repression and induced by allophanate, an intermediate in allantoin degradation
YIR030C	-2.11318	0.000188774	0.632871	0.403298	unaltered	1771073_at	DCG1	Protein of unknown function, expression is sensitive to nitrogen catabolite repression and regulated by Dal80p; contains transmembrane domain
YIR032C	-1.01668	0.00988142	0.379612	0.624231	unaltered	1774321_at	DAL3	Ureidoglycolate hydrolase, converts ureidoglycolate to glyoxylate and urea in the third step of allantoin degradation; expression sensitive to nitrogen catabolite repression
YIR039C	-1.40839	0.0023675	0.390378	0.652931	unaltered	1769659_at	YPS6	Putative GPI-anchored aspartic protease
YIR042C	-2.19604	0.000402211	-0.316784	0.794693	unaltered	1778832_at	YPS6	Hypothetical ORF
YJL037W	-1.22716	0.000226549	0.303272	0.539052	unaltered	1778154_at	NUP192	Hypothetical ORF
YJL038C	-1.56715	0.000317723	0.145527	0.869747	unaltered	1773143_at	NUP192	Hypothetical ORF
YJL045W	-1.14741	0.000882019	0.362323	0.513103	unaltered	1774888_at	RTT101	Similar to SDH1
YJL116C	-2.2728	0.000227758	2.87918	0.000277614	SUPRESSED	1774960_at	NCA3	With NCA2, regulates proper expression of subunits 6 (Atp6p) and 8 (Atp8p ) of the Fo-F1 ATP synthase
YJL216C	-1.03098	0.00223612	0.0794839	0.926909	unaltered	1778617_at	HXT9	Protein of unknown function, transcriptionally activated by Yrm1p along with genes involved in multidrug resistance
YJL218W	-1.29681	0.000606701	-0.363662	0.54595	unaltered	1770123_at	HXT9	Hypothetical ORF
YJL219W	-1.12467	0.000748203	-0.326232	0.543964	unaltered	1779871_at	HXT9	Putative hexose transporter that is nearly identical to Hxt11p, has similarity to major facilitator superfamily (MFS) transporters, expression of HXT9 is regulated by transcription factors Pdr1p and Pdr3p
YJR005C-A	-1.52519	0.0241466	2.66808	0.00613954	SUPRESSED	1775147_at	APL1	Identified by homology to Ashbya gossypii
YKL071W	-1.20075	0.00175845	0.70724	0.174982	unaltered	1776865_at	STB6	Hypothetical ORF
YKL133C	-1.16689	0.000997856	0.145338	0.851735	unaltered	1772181_at	2009-10-01	Hypothetical ORF
YKL162C	-1.21621	0.00270047	0.648281	0.281331	unaltered	1770795_at	PIR3	Hypothetical ORF
YKL178C	-2.52145	9.2585e-07	0.080092	0.907285	unaltered	1772134_at	STE3	The a factor receptor encoded by the STE3 gene allows yeast cells of the Alpha mating type to recognize cells of the a mating type
YKR039W	-1.12168	0.00098705	-0.0980818	0.899704	unaltered	1770480_at	GAP1	General amino acid permease; localization to the plasma membrane is regulated by nitrogen source
YKR097W	-2.52852	0.00455923	1.91683	0.110007	unaltered	1777196_at	PCK1	phosphoenolpyruvate carboxylkinase
YKR098C	-1.17379	0.000465061	0.271759	0.625848	unaltered	1771410_at	UBP11	Ubiquitin-specific protease that cleaves ubiquitin from ubiquitinated proteins
YLL042C	-2.23653	9.2585e-07	0.980567	0.00366055	SUPRESSED	1777394_at	ATG10	Enzyme that mediates formation of the Atg12p-Atg5p conjugate, which is a critical step in autophagy
YLL064C	-1.31638	0.000862083	-0.267778	0.726065	unaltered	1776931_x_at	PAU6	Hypothetical ORF
YLR031W	-1.13671	0.000927375	0.857116	0.0370766	SUPRESSED	1779091_at	RPL15A	Hypothetical ORF
YLR040C	-1.26299	0.000300484	-0.0696253	0.930546	unaltered	1771348_at	RIC1	Hypothetical ORF
YLR080W	-1.06716	0.0208951	0.174228	0.887332	unaltered	1778656_at	EMP46	Integral membrane component of endoplasmic reticulum-derived COPII-coated vesicles, which function in ER to Golgi transport
YLR213C	-1.08194	0.00378134	0.601323	0.288497	unaltered	1772730_at	CRR1	Protein with similarity to Crh1p, which is a putative glycosidase of the cell wall
YLR307W	-1.21737	0.00682189	0.186208	0.866709	unaltered	1773608_at	CDA1	Required for proper formation of the ascospore wall
YLR315W	-1.01085	0.00145144	-0.0174782	0.985991	unaltered	1779168_at	NKP2	Nkp2p
YLR461W	-1.10003	0.0044497	-0.460134	0.496409	unaltered	1770515_x_at	PAU4	Part of 23-member seripauperin multigene family encoded mainly in subtelomeric regions, active during alcoholic fermentation, regulated by anaerobiosis, negatively regulated by oxygen, repressed by heme
YML058W-A	-1.08023	0.0417373	2.04382	0.00725111	SUPRESSED	1776837_at	HUG1	Protein involved in the Mec1p-mediated checkpoint pathway that responds to DNA damage or replication arrest, transcription is induced by DNA damage
YMR025W	-1.15239	0.000270382	0.629863	0.0685985	unaltered	1771005_at	CSI1	Subunit of the Cop9 signalosome, which is required for deneddylation, or removal of the ubiquitin-like protein Rub1p from Cdc53p (cullin); involved in adaptation to pheromone signaling
YMR101C	-1.06933	7.16078e-05	0.168908	0.654903	unaltered	1775765_at	SRT1	cis-prenyltransferase involved in dolichol synthesis
YMR105W-A	-1.39761	0.0386521	-0.0381466	0.987637	unaltered	1773341_at	PGM2	Identified by gene-trapping, microarray-based expression analysis, and genome-wide homology searching
YMR138W	-1.25349	5.61513e-06	0.14164	0.672501	unaltered	1776501_at	CIN4	GTP-binding protein involved in beta-tubulin (Tub2p) folding; isolated as mutant with increased chromosome loss and sensitivity to benomyl
YMR175W	-1.11568	0.02084	2.15354	0.00255164	SUPRESSED	1774019_at	SIP18	Salt-Induced Protein
YMR280C	-1.02768	0.000380655	-0.227196	0.629719	unaltered	1770483_at	CAT8	CAT8 controls the key enzymes of gluconeogenesis in S. cerevisiae.
YMR319C	-1.41125	5.72853e-05	0.471013	0.20006	unaltered	1772853_at	FET4	Low-affinity Fe(II) transporter of the plasma membrane
YNL012W	-1.23284	0.00159606	-0.154012	0.864556	unaltered	1778518_at	SPO1	Meiosis-specific protein with similarity to phospholipase B, required for meiotic spindle pole body duplication and separation; required for spore formation
YNL234W	-1.25773	2.28524e-05	0.931554	0.00114524	SUPRESSED	1778789_at	SIN4	Similar to globins and has a functional heme-binding domain; involved in glucose signaling or metabolism; regulated by Rgt1p
YNR014W	-2.43643	1.96102e-07	1.2391	0.000277614	SUPRESSED	1779450_at	PHO91	Hypothetical ORF
YNR074C	-1.0591	0.0058662	-0.350754	0.636177	unaltered	1769321_at	HXT17	putative reductase
YNR075W	-1.59259	0.00088837	-0.420074	0.611639	unaltered	1770459_at	COS10	Protein of unknown function, member of a family of conserved, often subtelomerically-encoded proteins
YOL052C-A	-1.14845	0.0469864	2.128	0.0102832	SUPRESSED	1774354_at	DDR2	Multistress response protein, expression is activated by a variety of xenobiotic agents and environmental or physiological stresses
YOL084W	-1.06729	0.0124732	0.604354	0.406111	unaltered	1773699_at	PHM7	Protein of unknown function, expression is regulated by phosphate levels; green fluorescent protein (GFP)-fusion protein localizes to the cell periphery and vacuole
YOL132W	-1.1561	0.000905851	0.185637	0.795648	unaltered	1771489_at	GAS4	Protein of unknown function, localizes to the cell wall
YOL158C	-1.68623	0.00297003	1.9333	0.00870439	SUPRESSED	1774022_at	ENB1	Endosomal ferric enterobactin transporter, expressed under conditions of iron deprivation; member of the major facilitator superfamily; expression is regulated by Rcs1p and affected by chloroquine treatment
YOL159C	-1.33662	7.34363e-05	0.219885	0.643229	unaltered	1777081_at	AAD15	Hypothetical ORF
YOL159C-A	-1.27732	0.000188774	0.280398	0.584316	unaltered	1777191_at	AAD15	Hypothetical ORF identified by homology. See FEBS Letters [2000] 487:31-36.
YOL163W	-1.1656	0.00668612	0.0490205	0.972375	unaltered	1776553_at	AAD15	Hypothetical ORF, member of the Dal5p subfamily of the major facilitator family
YOR032W-A	-1.14966	0.00457975	0.0909039	0.93652	unaltered	1778920_at	HMS1	Identified by gene-trapping, microarray-based expression analysis, and genome-wide homology searching
YOR062C	-1.2017	0.0044497	0.70701	0.263464	unaltered	1770048_at	CKA2	Protein of unknown function; similar to YKR075Cp and Reg1p; expression regulated by glucose and Rgt1p
YOR177C	-1.45866	0.000338052	0.528096	0.342255	unaltered	1775444_at	MPC54	Component of the meiotic outer plaque, a membrane-organizing center which is assembled on the cytoplasmic face of the spindle pole body during meiosis II and triggers the formation of the prospore membrane; potential Cdc28p substrate
YOR280C	-1.06046	0.000536745	0.46759	0.242343	unaltered	1777828_at	FSH3	Serine hydrolase that localizes to both the nucleus and cytoplasm. Sequence similary to Fsh1p and Fsh3p
YOR376W-A	-1.15514	0.0137235	-0.259944	0.820377	unaltered	1773494_at	GDH1	Identified by fungal homology and RT-PCR
YOR382W	-1.94056	0.0325744	3.04178	0.0169334	SUPRESSED	1776583_at	FIT2	Mannoprotein that is incorporated into the cell wall via a glycosylphosphatidylinositol (GPI) anchor, involved in the retention of siderophore-iron in the cell wall
YOR383C	-1.70713	0.00420394	2.70338	0.00128113	SUPRESSED	1777033_at	FIT3	Mannoprotein that is incorporated into the cell wall via a glycosylphosphatidylinositol (GPI) anchor, involved in the retention of siderophore-iron in the cell wall
YOR389W	-1.16661	0.000923237	0.535448	0.268982	unaltered	1771416_at	FDH1	Hypothetical ORF
YOR394W	-1.3698	0.0353543	-0.0671728	0.977057	unaltered	1772681_s_at	ERR1	Hypothetical ORF
YPL147W	-1.21648	8.76846e-05	0.363501	0.325006	unaltered	1776366_at	PXA1	Pxa1p and Pxa2p appear to be subunits of a peroxisomal ATP-binding cassette transporter necessary for transport of long-chain fatty acids into peroxisomes
YPL189W	-1.45418	2.94398e-05	-0.26039	0.543297	unaltered	1770603_at	GUP2	Multimembrane-spanning protein and putative glycerol transporter that is essential for proton symport of glycerol; Gup1p homolog
YPL257W	-1.03835	0.00455421	-0.0349063	0.977057	unaltered	1775201_at	THI21	Hypothetical ORF
YPL277C	-1.2889	0.0005253	0.58484	0.236275	unaltered	1775137_s_at	HSP32	Hypothetical ORF
YPL278C	-1.14411	0.00134378	0.568546	0.25127	unaltered	1772992_s_at	HSP32	Hypothetical ORF
YPR200C	-1.24529	0.000611351	1.1752	0.00633168	SUPRESSED	1770538_at	ARR2	Arsenate reductase required for arsenate resistance; converts arsenate to arsenite which can then be exported from cells by Arr3p
YAR009C	1.1813	0.00996881	-0.16813	0.887128	unaltered	1779165_s_at	SEN34	TyB Gag-Pol protein; proteolytically processed to make the Gag, RT, PR, and IN proteins that are required for retrotransposition
YAR010C	1.0016	0.000173253	-0.00625996	0.995165	unaltered	1775180_s_at	SEN34	TyA Gag protein; the main structural constituent of virus-like particles (VLPs)
YCL021W-A	1.04514	4.40113e-05	0.341339	0.194714	unaltered	1779096_at	KCC4	Hypothetical ORF
YCL037C	1.57981	0.000129321	0.0203371	0.984476	unaltered	1770780_at	SRO9	Associates with translating ribosomes; may function in the cytoplasm to modulate mRNA translation; may be involved in organization of actin filaments
YCR020W-B	1.20996	0.0064304	-0.57067	0.453446	unaltered	1769860_at	HTL1	High-Temperature Lethal
YCR065W	1.19205	1.09836e-05	0.248645	0.369011	unaltered	1772793_at	HCM1	Forkhead transcription factor involved in cell cycle specific transcription of SPC110, encoding a spindle pole body (SPB) calmodulin binding protein; dosage-dependent suppressor of calmodulin mutants with specific defects in SPB assembly
YDR448W	2.94322	9.27171e-05	-0.267646	0.840696	unaltered	1772741_at	ADA2	transcription factor, member of ADA and SAGA, two transcriptional adaptor HAT (histone acetyltransferase)complexes
YEL061C	1.24337	0.00446702	-0.475057	0.543964	unaltered	1770725_at	CIN8	Kinesin motor protein involved in mitotic spindle assembly and chromosome segregation
YEL076C-A	1.02695	0.00783644	-0.0704632	0.952906	unaltered	1775725_s_at	YRF1-1 /// YRF1-2 /// YRF1-3 /// YRF1-4 /// YRF1-5 /// YRF1-6 /// YRF1-7	Hypothetical ORF
YER067W	1.04523	0.0346256	-1.4073	0.0421116	SUPRESSED	1777753_at	ICL1	Hypothetical ORF
YER073W	1.1441	0.000745724	-0.612535	0.154457	unaltered	1771943_at	ALD5	Utilizes NADP+ as the preferred coenzyme. Activated by K+.
YER111C	1.23569	0.00118332	-0.24474	0.757163	unaltered	1770133_at	SWI4	Involved in cell cycle dependent gene expression
YGL125W	1.20047	0.0166331	-0.778673	0.360432	unaltered	1778144_at	MET13	Isozyme of methylenetetrahydrofolate reductase, catalyzes the reduction of 5,10-methylenetetrahydrofolate to 5-methyltetrahydrofolate in the methionine biosynthesis pathway
YGL178W	1.17795	0.00163191	0.184135	0.826172	unaltered	1771031_at	MPT5	Product of gene unknown
YGL188C-A	1.5055	0.0138237	-0.146854	0.934306	unaltered	1776006_at	RPS26A	Identified by gene-trapping, microarray-based expression analysis, and genome-wide homology searching
YGL215W	1.35675	7.34363e-05	0.143072	0.804414	unaltered	1773050_at	CLG1	cyclin-like protein that interacts with Pho85p in affinity chromatography
YGR109W-A	1.67795	0.000862083	0.282608	0.7869	unaltered	1773145_s_at	CLB6	TyA Gag protein; the main structural constituent of virus-like particles (VLPs)
YJL194W	1.16449	0.000404378	-0.166089	0.796271	unaltered	1779227_at	CDC6	Essential ATP-binding protein required for DNA replication, component of the pre-replicative complex (pre-RC) which requires ORC to associate with chromatin and is in turn required for Mcm2-7p DNA association; homologous to S. pombe Cdc18p
YKR041W	2.44433	1.71484e-05	-0.418029	0.532029	unaltered	1772609_at	GAP1	Hypothetical ORF
YLR162W-A	3.33073	2.28524e-05	-0.0174423	0.99417	unaltered	1780088_at	ASP3-4	Identified by fungal homology and RT-PCR
YLR234W	1.47839	0.000188774	-0.116998	0.883646	unaltered	1771462_at	TOP3	DNA Topoisomerase III
YPL058C	1.35751	0.000767775	-0.925645	0.0494629	SUPRESSED	1780091_at	PDR12	similar to Pdr5p
YPR194C	1.14406	0.0149556	-0.954539	0.175805	unaltered	1779075_at	OPT2	Oligopeptide transporter; member of the OPT family, with potential orthologs in S. pombe and C. albicans
YPR201W	-1.30812	0.000260864	0.611098	0.140955	unaltered	1774500_at	ARR3	Arsenite transporter of the plasma membrane, required for resistance to arsenic compounds; transcription is activated by Arr1p in the presence of arsenite

## Sheet: htzswr1 fold>2
ORFs	M (htz1swr1 vs wt)	p-value (htz1swr1 vs wt)	Probe Set ID	Gene symbol	Definition
YAL037W	-1.00134	0.00621266	1776764_at	---	Hypothetical ORF
YKR039W	-1.00518	0.000707115	1770480_at	GAP1	General amino acid permease; localization to the plasma membrane is regulated by nitrogen source
YFL012W	-1.0052	0.000332723	1769515_at	---	Hypothetical ORF
YFL003C	-1.006	0.000345057	1776312_at	MSH4	dispensable for DNA repair, required for full levels of reciprocal exchange and spore viability
YOR389W	-1.00653	7.99245e-05	1771416_at	---	Hypothetical ORF
YBR019C	-1.00698	8.75511e-05	1772554_at	GAL10	UDP-glucose-4-epimerase, catalyzes the interconversion of UDP-galactose and UDP-D-glucose in galactose metabolism; also catalyzes the conversion of alpha-D-glucose or alpha-D-galactose to their beta-anomers
YGR174W-A	-1.01142	3.61942e-05	1777740_x_at	---	Identified by gene-trapping, microarray-based expression analysis, and genome-wide homology searching
YIL176C	-1.01364	0.00553375	1769518_x_at	PAU1	Hypothetical ORF
YDR285W	-1.01504	5.51751e-05	1772278_at	ZIP1	Synaptonemal complex (SC) protein that connects homologous chromosomes partially during zygotene and entirely during pachytene; potential Cdc28p substrate
YBR297W	-1.01601	0.000142347	1774430_at	MAL33	Part of complex locus MAL3; nonfunctional in S288C, shows homology to both functional & nonfunctional MAL-activator proteins in other Sc strains & to other nonfunctional MAL-activator sequences from S288C (i.e. MAL33, YPR196W, & YFL052W)
YDL194W	-1.01861	8.75511e-05	1773758_at	SNF3	glucose sensor
YDR540C	-1.02495	0.000288212	1770650_at	---	Hypothetical ORF
YKL133C	-1.03154	0.00022095	1772181_at	---	Hypothetical ORF
YBR033W	-1.03494	0.000197811	1772852_at	EDS1	Non-essential protein of unknown function
YAR050W	-1.03648	0.00013155	1778830_at	FLO1	Lectin-like protein involved in flocculation, cell wall protein that binds to mannose chains on the surface of other cells, confers floc-forming ability that is chymotrypsin sensitive and heat resistant; similar to Flo5p
YDL038C	-1.03687	0.0110868	1776844_at	---	Hypothetical ORF
YAR028W	-1.04273	0.00772504	1774900_at	---	Putative integral membrane protein, member of DUP240 gene family
YMR018W	-1.04308	0.000165279	1775702_at	---	Hypothetical ORF
YNR074C	-1.04337	0.00328745	1769321_at	AIF1	putative reductase
YBR296C-A	-1.04488	0.000239481	1770651_at	---	Identified by gene-trapping, microarray-based expression analysis, and genome-wide homology searching
YEL073C	-1.05401	0.00129466	1779620_at	---	Hypothetical ORF
YIR032C	-1.05416	0.000327645	1774321_at	DAL3	Ureidoglycolate hydrolase, converts ureidoglycolate to glyoxylate and urea in the third step of allantoin degradation; expression sensitive to nitrogen catabolite repression
YBR147W	-1.06009	6.12806e-05	1779364_at	---	Hypothetical ORF
YLR040C	-1.06623	0.000213754	1771348_at	---	Hypothetical ORF
YOL132W	-1.0671	0.000432607	1771489_at	GAS4	Protein of unknown function, localizes to the cell wall
YCR100C	-1.06836	9.66797e-05	1776145_at	---	Hypothetical ORF
YFL060C	-1.07237	0.000120983	1778453_s_at	SNO2 /// SNO3	Protein of unknown function, nearly identical to Sno2p; expression is induced before the diauxic shift and also in the absence of thiamin
YDR009W	-1.07319	6.74638e-05	1778677_at	GAL3	Transcriptional regulator involved in activation of the GAL genes in response to galactose; forms a complex with Gal80p and Gal4p to relieve inhibition by Gal80p; binds galactose and ATP but does not have galactokinase activity
YAL064W	-1.07555	0.0240114	1772528_at	---	Hypothetical ORF
YOR177C	-1.07632	0.000120042	1775444_at	MPC54	Component of the meiotic outer plaque, a membrane-organizing center which is assembled on the cytoplasmic face of the spindle pole body during meiosis II and triggers the formation of the prospore membrane; potential Cdc28p substrate
YMR017W	-1.07836	0.000352743	1778644_at	SPO20	Meiosis-specific subunit of the t-SNARE complex, required for prospore membrane formation during sporulation; similar to but not functionally redundant with Sec9p; SNAP-25 homolog
YGL081W	-1.0786	0.000195648	1777972_at	---	Hypothetical ORF
YDL199C	-1.08077	0.000787345	1770764_at	---	Hypothetical ORF
YLR213C	-1.08493	0.00013155	1772730_at	CRR1	Protein with similarity to Crh1p, which is a putative glycosidase of the cell wall
YPR027C	-1.08891	0.000119751	1779332_at	---	Hypothetical ORF
YBR148W	-1.1031	0.000860734	1777222_at	YSW1	Protein expressed specifically in spores
YGR225W	-1.10682	0.000207914	1778024_at	AMA1	Required for sporulation, highly induced during sporulation; activator of meiotic anaphase promoting complex
YEL057C	-1.11039	0.000684923	1778254_at	---	Hypothetical ORF
YER060W	-1.11311	0.000799726	1779235_at	FCY21	Putative purine-cytosine permease, very similar to Fcy2p but cannot substitute for its function
YBR298C-A	-1.11884	0.00141193	1776107_at	---	Identified by gene-trapping, microarray-based expression analysis, and genome-wide homology searching
YBR050C	-1.1214	1.73018e-05	1779568_at	REG2	Possible regulatory subunit for the PP1 family protein phosphatase Glc7p
YER106W	-1.1248	0.00317204	1780089_at	MAM1	Monopolar microtubule Attachment during Meiosis I
YHR057C	-1.12584	2.1014e-06	1770201_at	CPR2	Peptidyl-prolyl cis-trans isomerase (cyclophilin), catalyzes the cis-trans isomerization of peptide bonds N-terminal to proline residues; has a potential role in the secretory pathway
YJL045W	-1.12843	0.000153131	1774888_at	---	Similar to SDH1
YJL216C	-1.13439	4.44863e-05	1778617_at	---	Protein of unknown function, transcriptionally activated by Yrm1p along with genes involved in multidrug resistance
YDL247W	-1.14514	5.51751e-05	1773829_at	MPH2	Alpha-glucoside permease, transports maltose, maltotriose, alpha-methylglucoside, and turanose; identical to Mph3p; encoded in a subtelomeric position in a region likely to have undergone duplication
YIL073C	-1.16103	0.000206231	1771104_at	SPO22	Meiosis-specific protein with similarity to phospholipase A2, involved in completion of nuclear divisions during meiosis; induced early in meiosis
YOL163W	-1.16296	0.00412097	1776553_at	---	Hypothetical ORF, member of the Dal5p subfamily of the major facilitator family
YDL169C	-1.16501	0.00134889	1775340_at	UGX2	Product of gene unknown
YDR317W	-1.16563	5.99774e-05	1777232_at	HIM1	Hypothetical ORF
YEL023C	-1.16973	8.43823e-06	1775035_at	---	Hypothetical ORF
YFR023W	-1.174	0.000307526	1774858_at	PES4	Suppressor of DNA polymerase epsilon mutation; similar to YHR015W
YIR039C	-1.17866	3.34107e-06	1769659_at	YPS6	Putative GPI-anchored aspartic protease
YLR461W	-1.19584	0.00291316	1770515_x_at	PAU4	Part of 23-member seripauperin multigene family encoded mainly in subtelomeric regions, active during alcoholic fermentation, regulated by anaerobiosis, negatively regulated by oxygen, repressed by heme
YHR202W	-1.19789	3.48447e-05	1774584_at	---	Hypothetical ORF
YMR319C	-1.22408	7.64479e-05	1772853_at	FET4	Low-affinity Fe(II) transporter of the plasma membrane
YDR403W	-1.23465	0.000169436	1779681_at	DIT1	Sporulation-specific enzyme required for spore wall maturation, involved in the production of a soluble LL-dityrosine-containing precursor of the spore wall; transcripts accumulate at the time of prospore enclosure
YAL068C	-1.23466	0.00131385	1773641_x_at	---	Hypothetical ORF
YIR027C	-1.23571	1.47746e-05	1774012_at	DAL1	Allantoinase, converts allantoin to allantoate in the first step of allantoin degradation; expression sensitive to nitrogen catabolite repression
YIL072W	-1.23975	4.26045e-05	1778823_at	HOP1	Meiosis-specific DNA binding protein that displays Red1p dependent localization to the unsynapsed axial-lateral elements of the synaptonemal complex; required for homologous chromosome synapsis and chiasma formation
YOR394W	-1.2494	0.00691624	1772681_s_at	---	Hypothetical ORF
YLR307W	-1.24977	4.88276e-06	1773608_at	CDA1	Required for proper formation of the ascospore wall
YGL222C	-1.25001	0.00350446	1769379_at	EDC1	RNA-binding protein, activates mRNA decapping directly by binding to the mRNA substrate and enhancing the activity of the decapping proteins Dcp1p and Dcp2p
YHR176W	-1.25745	1.39118e-06	1772738_at	FMO1	Flavin-containing monooxygenase, localized to the cytoplasmic face of the ER membrane; catalyzes oxidation of biological thiols to maintain the ER redox buffer ratio for correct folding of disulfide-bonded proteins
YOR032W-A	-1.27069	1.26544e-05	1778920_at	---	Identified by gene-trapping, microarray-based expression analysis, and genome-wide homology searching
YPL147W	-1.27348	4.12378e-06	1776366_at	PXA1	Pxa1p and Pxa2p appear to be subunits of a peroxisomal ATP-binding cassette transporter necessary for transport of long-chain fatty acids into peroxisomes
YCR107W	-1.28451	0.000241458	1779484_at	AAD3	Putative aryl-alcohol dehydrogenase with similarity to P. chrysosporium aryl-alcohol dehydrogenase; mutational analysis has not yet revealed a physiological role
YDR541C	-1.28863	8.23966e-05	1771286_at	---	Hypothetical ORF
YLR080W	-1.29447	0.000283177	1778656_at	EMP46	Integral membrane component of endoplasmic reticulum-derived COPII-coated vesicles, which function in ER to Golgi transport
YBR285W	-1.2994	8.75511e-05	1769585_at	---	Hypothetical ORF
YJL218W	-1.33467	6.36031e-06	1770123_at	---	Hypothetical ORF
YER188C-A	-1.33677	1.73018e-05	1777149_at	---	Yer188c-ap
YKR098C	-1.34869	9.05463e-07	1771410_at	UBP11	Ubiquitin-specific protease that cleaves ubiquitin from ubiquitinated proteins
YMR138W	-1.35169	8.8363e-08	1776501_at	CIN4	GTP-binding protein involved in beta-tubulin (Tub2p) folding; isolated as mutant with increased chromosome loss and sensitivity to benomyl
YMR280C	-1.35729	0.000371986	1770483_at	CAT8	CAT8 controls the key enzymes of gluconeogenesis in S. cerevisiae.
YJL219W	-1.36345	1.90913e-06	1779871_at	HXT9	Putative hexose transporter that is nearly identical to Hxt11p, has similarity to major facilitator superfamily (MFS) transporters, expression of HXT9 is regulated by transcription factors Pdr1p and Pdr3p
YCR098C	-1.37724	4.78675e-05	1770353_at	GIT1	Plasma membrane permease, mediates uptake of the phosphatidylinositol metabolite glycerophosphoinositol as a source of the nutrients inositol and phosphate; expression and transport rate are regulated by phosphate and inositol availability
YDL241W	-1.38038	0.000124248	1775158_at	---	Hypothetical ORF
YJL037W	-1.38189	0.000179031	1778154_at	---	Hypothetical ORF
YCR099C	-1.39543	0.000408466	1772983_at	---	Hypothetical ORF
YMR101C	-1.4042	3.52132e-05	1775765_at	SRT1	cis-prenyltransferase involved in dolichol synthesis
YDR539W	-1.425	2.04723e-05	1770253_at	---	Hypothetical ORF
YCR101C	-1.42619	0.00290369	1772597_at	---	Hypothetical ORF
YLL064C	-1.43869	0.00073573	1776931_x_at	PAU6	Hypothetical ORF
YIR030C	-1.49803	3.26249e-06	1771073_at	DCG1	Protein of unknown function, expression is sensitive to nitrogen catabolite repression and regulated by Dal80p; contains transmembrane domain
YER039C-A	-1.49835	4.05947e-06	1779736_at	---	Hypothetical ORF
YFR012W	-1.55497	6.74638e-05	1777184_at	---	Hypothetical ORF
YLL042C	-1.56474	1.42694e-05	1777394_at	ATG10	Enzyme that mediates formation of the Atg12p-Atg5p conjugate, which is a critical step in autophagy
YOL015W	-1.57212	4.98532e-05	1770843_at	---	Hypothetical ORF
YGR067C	-1.61587	4.44863e-05	1777536_at	---	Hypothetical ORF; has similarity to Adr1p DNA-binding domain
YDL244W	-1.6179	1.82233e-05	1769913_s_at	THI11 /// THI12 /// THI13 /// THI5	Product of gene unknown
YJL038C	-1.6183	6.12806e-05	1773143_at	---	Hypothetical ORF
YHR015W	-1.69784	1.74083e-07	1775251_at	MIP6	RNA-binding protein, interacts with MEX67
YPL189W	-1.74397	3.37787e-07	1770603_at	GUP2	Multimembrane-spanning protein and putative glycerol transporter that is essential for proton symport of glycerol; Gup1p homolog
YIL172C	-1.74745	5.85197e-06	1775391_s_at	FSP2	Hypothetical ORF
YGR053C	-1.78748	4.88276e-06	1771288_at	---	Hypothetical ORF
YAR071W	-1.89155	0.000700293	1777286_s_at	PHO11 /// PHO12	One of three repressible acid phosphatases, a glycoprotein that is transported to the cell surface by the secretory pathway; induced by phosphate starvation and coordinately regulated by PHO4 and PHO2
YBR093C	-1.89445	3.27217e-05	1779985_at	PHO5	One of three repressible acid phosphatases, a glycoprotein that is transported to the cell surface by the secretory pathway; induced by phosphate starvation and coordinately regulated by PHO4 and PHO2
YDR281C	-1.91469	1.55455e-05	1780137_at	PHM6	Protein of unknown function, expression is regulated by phosphate levels
YAR033W	-1.9194	2.80241e-07	1769485_s_at	MST27 /// MST28	Putative integral membrane protein, involved in vesicle formation; forms complex with Mst27p; member of DUP240 gene family; binds COPI and COPII vesicles
YIR042C	-1.9488	1.9881e-05	1778832_at	---	Hypothetical ORF
YKR097W	-1.95418	0.000358771	1777196_at	PCK1	phosphoenolpyruvate carboxylkinase
YAL063C-A	-1.95638	7.00473e-05	1776321_at	---	Identified by expression profiling and mass spectrometry
YFR012W-A	-1.99109	9.05463e-07	1774245_at	---	Hypothetical ORF identified by homology. See FEBS Letters [2000] 487:31-36.
YNL012W	-2.02677	1.10636e-07	1778518_at	SPO1	Meiosis-specific protein with similarity to phospholipase B, required for meiotic spindle pole body duplication and separation; required for spore formation
YHL044W	-2.17951	1.26668e-07	1779914_at	---	Putative integral membrane protein, member of DUP240 gene family; green fluorescent protein (GFP)-fusion protein localizes to the plasma membrane in a punctate pattern
YIL013C	-2.22035	7.19608e-09	1771944_at	PDR11	ATP-dependent permease, member of ATP-binding cassette (ABC) transporter family
YAR031W	-2.32753	9.05463e-07	1771533_at	PRM9	Pheromone-regulated protein with 3 predicted transmembrane segments and an FF sequence, a motif involved in COPII binding; forms a complex with Prp9p in the ER
YKL178C	-2.3582	0.000114287	1772134_at	STE3	The a factor receptor encoded by the STE3 gene allows yeast cells of the Alpha mating type to recognize cells of the a mating type
YHR136C	-2.37036	0.000170633	1775402_at	SPL2	Protein with similarity to cyclin-dependent kinase inhibitors, overproduction suppresses a plc1 null mutation; green fluorescent protein (GFP)-fusion protein localizes to the cytoplasm in a punctate pattern
YAR033W	-2.40139	8.43181e-08	1774167_at	MST28	Putative integral membrane protein, involved in vesicle formation; forms complex with Mst27p; member of DUP240 gene family; binds COPI and COPII vesicles
YER187W	-2.49852	0.000124248	1778200_at	---	Hypothetical ORF
YAL067C	-2.60458	3.31285e-07	1769997_at	SEO1	Putative permease, member of the allantoate transporter subfamily of the major facilitator superfamily; mutation confers resistance to ethionine sulfoxide
YML123C	-2.61763	0.00163912	1770692_at	PHO84	High-affinity inorganic phosphate (Pi) transporter and low-affinity manganese transporter; regulated by Pho4p and Spt7p; mutation confers resistance to arsenate; exit from the ER during maturation requires Pho86p
YDL246C	-2.63041	2.1014e-06	1777143_s_at	SOR1 /// SOR2	Protein of unknown function, computational analysis of large-scale protein-protein interaction data suggests a possible role in fructose or mannose metabolism
YEL059C-A	-3.0433	8.91308e-10	1779115_at	SOM1	high copy suppressor of imp1 mutation, may be required for the function of the Imp1 peptidase and or the protein sorting machinery
YHR184W	-3.4235	3.72252e-08	1774775_at	SSP1	Involved in the control of meiotic nuclear divisions & spore formation; dispensable for mitosis, premeiotic DNA synthesis, recombination, meiosis I, meiosis II, & initiation of prospore walls; required for spore wall elongation
YDR334W	-6.18408	8.91308e-10	1780193_at	SWR1	Swi2 Snf2-related ATPase, component of the SWR1 complex; required for the incorporation of Htz1p into chromatin
YOL012C	-7.81767	1.15877e-10	1776021_at	HTZ1	Histone variant H2AZ, exchanged for histone H2A in nucleosomes by the SWR1 complex; involved in transcriptional regulation through prevention of the spread of silent heterochromatin
YDR525W-A	1.03706	8.59901e-06	1771657_at	SNA2	Protein of unknown function, has similarity to Pmp3p, which is involved in cation transport; green fluorescent protein (GFP)-fusion protein localizes to the cytoplasm in a punctate pattern
YLR136C	1.04046	0.0116399	1778375_at	TIS11	Zinc finger containing homolog of mammalian TIS11, glucose repressible gene
YOR229W	1.04813	1.04708e-05	1780247_at	WTM2	WD repeat containing transcriptional modulator 2
YHL024W	1.04819	0.000321382	1779019_at	RIM4	Regulator of IMe2 expression
YDL156W	1.05195	0.00084113	1777382_at	---	Hypothetical ORF
YDL181W	1.05318	5.12059e-07	1772459_at	INH1	Protein that inhibits ATP hydrolysis by the F1F0-ATP synthase, inhibitory function is enhanced by stabilizing proteins Stf1p and Stf2p; has similarity to Stf1p and both Inh1p and Stf1p exhibit the potential to form coiled-coil structures
YHR205W	1.05985	5.16291e-05	1776699_at	SCH9	protein kinase involved in growth control, may be redundant with cAMP pathway
YLR092W	1.06101	0.00090563	1774952_at	SUL2	sulfate uptake is mediated by specific sulfate transporters SUL1 and SUL2, which control the concentration of endogenous activated sulfate intermediates.
YMR042W	1.06296	3.6505e-06	1778752_at	ARG80	Regulator of arginine-responsive genes with ARG81 and ARG82
YDR515W	1.07386	2.99279e-05	1769726_at	SLF1	Associates with translating ribosomes; may function in cytoplasm to modulate mRNA translation; regulates the copper-dependent mineralization of copper sulfide complexes on cell surface in cells cultured in medium containing copper salts
YDL105W	1.07572	1.73018e-05	1770558_at	NSE4	Product of gene unknown
YER111C	1.09107	2.57515e-05	1770133_at	SWI4	Involved in cell cycle dependent gene expression
YGR247W	1.10401	0.0109709	1774195_at	CPD1	Cyclic nucleotide phosphodiesterase, hydrolyzes ADP-ribose 1 ,2 -cyclic phosphate to ADP-ribose 1 -phosphate; no detectable phenotype is conferred by null mutation or by overexpression
YML047C	1.11565	0.0348414	1777384_at	PRM6	Pheromone-regulated protein, predicted to have 2 transmembrane segments; regulated by Ste12p during mating
YGR143W	1.12623	0.000175258	1777079_at	SKN1	Involved in (1->6)-beta-glucan biosynthesis
YKR093W	1.14773	0.00532241	1777376_at	PTR2	Functions in transport of small peptides into the cell
YPR194C	1.15356	0.00131579	1779075_at	OPT2	Oligopeptide transporter; member of the OPT family, with potential orthologs in S. pombe and C. albicans
YOR113W	1.16705	2.57515e-05	1775766_at	AZF1	Zinc-finger transcription factor, involved in induction of CLN3 transcription in response to glucose; genetic and physical interactions indicate a possible role in mitochondrial transcription or genome maintenance
YPL058C	1.20346	0.000758084	1780091_at	PDR12	similar to Pdr5p
YDR389W	1.20788	3.31285e-07	1775289_at	SAC7	GTPase activating protein (GAP) for Rho1p, involved in signaling to the actin cytoskeleton, null mutations suppress tor2 mutations and temperature sensitive mutations in actin; potential Cdc28p substrate
YGL206C	1.22134	2.20943e-06	1774993_at	CHC1	vesicle coat protein
YAR010C	1.25869	3.43906e-06	1775180_s_at	---	TyA Gag protein; the main structural constituent of virus-like particles (VLPs)
YJL194W	1.26696	5.85197e-06	1779227_at	CDC6	Essential ATP-binding protein required for DNA replication, component of the pre-replicative complex (pre-RC) which requires ORC to associate with chromatin and is in turn required for Mcm2-7p DNA association; homologous to S. pombe Cdc18p
YEL076C	1.28171	0.000157749	1770447_s_at	YRF1-1 /// YRF1-2 /// YRF1-3 /// YRF1-4 /// YRF1-5 /// YRF1-6 /// YRF1-7	Yel076cp; go_component: cellular_component unknown [goid GO:0008372] [evidence ND]; go_function: molecular_function unknown [goid GO:0005554] [evidence ND]; go_process: biological_process unknown [goid GO:0000004] [evidence ND]
YCL021W-A	1.29666	8.43181e-08	1779096_at	---	Hypothetical ORF
YLR438W	1.30842	8.75511e-05	1775480_at	CAR2	ornithine aminotransferase
YGL215W	1.32068	4.70549e-06	1773050_at	CLG1	cyclin-like protein that interacts with Pho85p in affinity chromatography
YLR385C	1.32306	2.6853e-05	1773514_at	SWC7	Protein of unknown function, component of the Swr1p complex that incorporates Htz1p into chromatin
YGL125W	1.35644	1.18645e-06	1778144_at	MET13	Isozyme of methylenetetrahydrofolate reductase, catalyzes the reduction of 5,10-methylenetetrahydrofolate to 5-methyltetrahydrofolate in the methionine biosynthesis pathway
YKL201C	1.38369	0.000530718	1773370_at	MNN4	Putative positive regulator of mannosylphosphate transferase (Mnn6p), involved in mannosylphosphorylation of N-linked oligosaccharides; epxression increases in late-logarithmic and stationary growth phases
YFL031W	1.45287	2.56843e-06	1777544_at	HAC1	bZIP transcription factor (ATF CREB1 homolog) that regulates the unfolded-protein response, via UPRE binding, and membrane biogenesis; ER stress-induced splicing pathway utilizing Ire1p, Trl1p and Ada5p facilitates efficient Hac1p synthesis
YPL179W	1.49074	3.54809e-08	1777357_at	PPQ1	Putative protein serine threonine phosphatase; null mutation enhances efficiency of translational suppressors
YBL005W-A	1.55323	1.36541e-05	1773104_s_at	---	TyA Gag protein; the main structural constituent of virus-like particles (VLPs)
YLR234W	1.57076	4.57464e-06	1771462_at	TOP3	DNA Topoisomerase III
YEL076C-A	1.61931	8.75511e-05	1775725_s_at	YRF1-1 /// YRF1-2 /// YRF1-3 /// YRF1-4 /// YRF1-5 /// YRF1-6 /// YRF1-7	Hypothetical ORF
YOR204W	1.66263	3.72252e-08	1777019_at	DED1	ATP-dependent DEAD (Asp-Glu-Ala-Asp)-box RNA helicase, required for translation initiation of all yeast mRNAs
YGL178W	1.69543	2.91571e-05	1771031_at	MPT5	Product of gene unknown
YKR041W	1.71264	8.9369e-06	1772609_at	---	Hypothetical ORF
YBR132C	1.8249	9.30992e-05	1773859_at	AGP2	Plasma membrane carnitine transporter, expression is down-regulated by osmotic stress; also functions as a low-affinity amino acid permease
YCR065W	1.89615	4.85599e-08	1772793_at	HCM1	Forkhead transcription factor involved in cell cycle specific transcription of SPC110, encoding a spindle pole body (SPB) calmodulin binding protein; dosage-dependent suppressor of calmodulin mutants with specific defects in SPB assembly
YCL037C	1.92421	1.4976e-05	1770780_at	SRO9	Associates with translating ribosomes; may function in the cytoplasm to modulate mRNA translation; may be involved in organization of actin filaments
YGR109W-A	2.56087	4.05947e-06	1773145_s_at	---	TyA Gag protein; the main structural constituent of virus-like particles (VLPs)
YLR162W-A	2.77667	4.22886e-05	1780088_at	---	Identified by fungal homology and RT-PCR
YDR448W	3.60937	1.38402e-07	1772741_at	ADA2	transcription factor, member of ADA and SAGA, two transcriptional adaptor HAT (histone acetyltransferase)complexes

## Sheet: htzswc2 fold>2
ORFs	M (htz1swc2 vs wt)	p-value (htz1swc2 vs wt)	Probe Set ID	Gene symbol	Definition
YOL012C	-7.30349	2.00678e-09	1776021_at	HTZ1	Histone variant H2AZ, exchanged for histone H2A in nucleosomes by the SWR1 complex; involved in transcriptional regulation through prevention of the spread of silent he
YDR485C	-4.96509	1.03741e-08	1772401_at	VPS72	Protein of unknown function, component of the Swr1p complex that incorporates Htz1p into chromatin; required for vacuolar protein sorting
YHR184W	-3.36244	3.86033e-08	1774775_at	SSP1	Involved in the control of meiotic nuclear divisions & spore formation; dispensable for mitosis, premeiotic DNA synthesis, recombination, meiosis I, meiosis II, & initi
YML123C	-3.24543	0.00122658	1770692_at	PHO84	High-affinity inorganic phosphate (Pi) transporter and low-affinity manganese transporter; regulated by Pho4p and Spt7p; mutation confers resistance to arsenate; exit fr
YAR033W	-2.74623	7.88959e-07	1774167_at	MST28	Putative integral membrane protein, involved in vesicle formation; forms complex with Mst27p; member of DUP240 gene family; binds COPI and COPII vesicles
YNR075W	-2.6729	0.000407348	1770459_at	COS10	Protein of unknown function, member of a family of conserved, often subtelomerically-encoded proteins
YAR031W	-2.66304	1.3254e-06	1771533_at	PRM9	Pheromone-regulated protein with 3 predicted transmembrane segments and an FF sequence, a motif involved in COPII binding; forms a complex with Prp9p in the ER
YDL246C	-2.55347	1.55521e-05	1777143_s_at	SOR1 /// SOR2	Protein of unknown function, computational analysis of large-scale protein-protein interaction data suggests a possible role in fructose or mannose metabolism
YIL013C	-2.43115	1.77814e-06	1771944_at	PDR11	ATP-dependent permease, member of ATP-binding cassette (ABC) transporter family
YEL059C-A	-2.28789	1.00949e-06	1779115_at	SOM1	high copy suppressor of imp1 mutation, may be required for the function of the Imp1 peptidase and or the protein sorting machinery
YER187W	-2.28488	0.000273955	1778200_at	---	Hypothetical ORF
YAL067C	-2.26199	0.00440506	1769997_at	SEO1	Putative permease, member of the allantoate transporter subfamily of the major facilitator superfamily; mutation confers resistance to ethionine sulfoxide
YNR074C	-2.21008	0.00460263	1769321_at	AIF1	putative reductase
YHR136C	-2.14366	0.00194803	1775402_at	SPL2	Protein with similarity to cyclin-dependent kinase inhibitors, overproduction suppresses a plc1 null mutation; green fluorescent protein (GFP)-fusion protein localizes
YKL178C	-2.1256	5.44905e-05	1772134_at	STE3	The a factor receptor encoded by the STE3 gene allows yeast cells of the Alpha mating type to recognize cells of the a mating type
YCR101C	-2.07324	5.03577e-05	1772597_at	---	Hypothetical ORF
YHL044W	-2.05035	4.45195e-06	1779914_at	---	Putative integral membrane protein, member of DUP240 gene family; green fluorescent protein (GFP)-fusion protein localizes to the plasma membrane in a punctate pattern N
YLL064C	-2.0024	0.000429875	1776931_x_at	PAU6	Hypothetical ORF
YAL063C-A	-1.98862	2.99147e-06	1776321_at	---	Identified by expression profiling and mass spectrometry
YAR033W	-1.96439	6.87995e-07	1769485_s_at	MST27 /// MST28	Putative integral membrane protein, involved in vesicle formation; forms complex with Mst27p; member of DUP240 gene family; binds COPI and COPII vesicles
YBR093C	-1.94056	3.54343e-05	1779985_at	PHO5	One of three repressible acid phosphatases, a glycoprotein that is transported to the cell surface by the secretory pathway; induced by phosphate starvation and coordin
YIR042C	-1.87237	0.000359251	1778832_at	---	Hypothetical ORF
YAR071W	-1.81941	0.00069067	1777286_s_at	PHO11 /// PHO12	One of three repressible acid phosphatases, a glycoprotein that is transported to the cell surface by the secretory pathway; induced by phosphate starvation and coordi
YDR281C	-1.75795	0.000174367	1780137_at	PHM6	Protein of unknown function, expression is regulated by phosphate levels
YLR461W	-1.72591	0.00144211	1770515_x_at	PAU4	Part of 23-member seripauperin multigene family encoded mainly in subtelomeric regions, active during alcoholic fermentation, regulated by anaerobiosis, negatively re
YAL068C	-1.70236	0.000245478	1773641_x_at	---	Hypothetical ORF
YNL012W	-1.66517	3.0685e-05	1778518_at	SPO1	Meiosis-specific protein with similarity to phospholipase B, required for meiotic spindle pole body duplication and separation; required for spore formation
YEL073C	-1.63292	0.00399974	1779620_at	---	Hypothetical ORF
YIL176C	-1.6311	0.000414741	1769518_x_at	PAU1	Hypothetical ORF
YDL241W	-1.62359	0.00180616	1775158_at	---	Hypothetical ORF
YKR097W	-1.6101	0.00100589	1777196_at	PCK1	phosphoenolpyruvate carboxylkinase
YFR012W	-1.60038	0.000329103	1777184_at	---	Hypothetical ORF
YCR099C	-1.59908	3.61722e-06	1772983_at	---	Hypothetical ORF
YJL218W	-1.5713	3.85852e-05	1770123_at	---	Hypothetical ORF
YJL038C	-1.55114	0.000743316	1773143_at	---	Hypothetical ORF
YCR100C	-1.54835	1.42161e-05	1776145_at	---	Hypothetical ORF
YAR028W	-1.5206	0.000811659	1774900_at	---	Putative integral membrane protein, member of DUP240 gene family
YER039C-A	-1.4771	0.00010936	1779736_at	---	Hypothetical ORF
YGR067C	-1.47622	1.77524e-05	1777536_at	---	Hypothetical ORF; has similarity to Adr1p DNA-binding domain
YJL219W	-1.40275	3.54343e-05	1779871_at	HXT9	Putative hexose transporter that is nearly identical to Hxt11p, has similarity to major facilitator superfamily (MFS) transporters, expression of HXT9 is regulated by tra
YJR108W	-1.38964	0.00401605	1774796_at	ABM1	Protein of unknown function, required for normal microtubule organization
YCR098C	-1.3863	0.000170265	1770353_at	GIT1	Plasma membrane permease, mediates uptake of the phosphatidylinositol metabolite glycerophosphoinositol as a source of the nutrients inositol and phosphate; expression
YFR012W-A	-1.383	0.000248305	1774245_at	---	Hypothetical ORF identified by homology. See FEBS Letters [2000] 487:31-36.
YMR105W-A	-1.3679	0.0437494	1773341_at	---	Identified by gene-trapping, microarray-based expression analysis, and genome-wide homology searching
YMR319C	-1.36044	0.00284498	1772853_at	FET4	Low-affinity Fe(II) transporter of the plasma membrane
YOR376W-A	-1.34208	0.00302293	1773494_at	---	Identified by fungal homology and RT-PCR
YPL189W	-1.32976	5.18533e-05	1770603_at	GUP2	Multimembrane-spanning protein and putative glycerol transporter that is essential for proton symport of glycerol; Gup1p homolog
YIL072W	-1.32417	3.14362e-05	1778823_at	HOP1	Meiosis-specific DNA binding protein that displays Red1p dependent localization to the unsynapsed axial-lateral elements of the synaptonemal complex; required for homol
YDR539W	-1.29491	4.45195e-06	1770253_at	---	Hypothetical ORF
YFL012W	-1.27987	1.74685e-05	1769515_at	---	Hypothetical ORF
YER060W	-1.2794	0.0028321	1779235_at	FCY21	Putative purine-cytosine permease, very similar to Fcy2p but cannot substitute for its function
YDL194W	-1.27575	0.000170265	1773758_at	SNF3	glucose sensor
YDR437W	-1.24727	0.00234984	1773227_at	GPI19	Protein required for cell viability
YIL172C	-1.24078	0.000957668	1775391_s_at	FSP2	Hypothetical ORF
YEL070W	-1.21739	0.000222409	1777667_s_at	DSF1	Hypothetical ORF
YDL244W	-1.21623	1.28065e-05	1769913_s_at	THI11 /// THI12 /// THI13 /// THI5	Product of gene unknown
YHR202W	-1.2152	0.000310369	1774584_at	---	Hypothetical ORF
YGR053C	-1.21357	0.00290538	1771288_at	---	Hypothetical ORF
YLL042C	-1.21094	9.08273e-05	1777394_at	ATG10	Enzyme that mediates formation of the Atg12p-Atg5p conjugate, which is a critical step in autophagy
YIR027C	-1.21044	8.11931e-06	1774012_at	DAL1	Allantoinase, converts allantoin to allantoate in the first step of allantoin degradation; expression sensitive to nitrogen catabolite repression
YML003W	-1.20797	0.000845381	1778556_at	---	Hypothetical ORF
YGR204C-A	-1.19906	0.00416018	1770230_at	---	Identified by gene-trapping, microarray-based expression analysis, and genome-wide homology searching
YOR394W	-1.19883	0.0220837	1772681_s_at	---	Hypothetical ORF
YDL248W	-1.19228	0.00270803	1772057_s_at	COS5 /// COS7	Protein of unknown function, member of a family of conserved, often subtelomerically-encoded proteins
YGR052W	-1.19083	0.0444185	1772958_at	---	The authentic, non-tagged protein was localized to the mitochondria
YIR030C	-1.18957	8.605e-06	1771073_at	DCG1	Protein of unknown function, expression is sensitive to nitrogen catabolite repression and regulated by Dal80p; contains transmembrane domain
YDR541C	-1.18003	0.000502403	1771286_at	---	Hypothetical ORF
YLR040C	-1.16822	0.000265532	1771348_at	---	Hypothetical ORF
YOL015W	-1.16461	0.00182718	1770843_at	---	Hypothetical ORF
YHR105W	-1.16386	0.00313386	1776964_at	YPT35	Hypothetical ORF
YIL067C	-1.14255	0.000108155	1777531_at	---	Hypothetical ORF
YIL073C	-1.09358	0.00174722	1771104_at	SPO22	Meiosis-specific protein with similarity to phospholipase A2, involved in completion of nuclear divisions during meiosis; induced early in meiosis
YKL106C-A	-1.09061	0.000657087	1773778_at	---	Hypothetical ORF identified by homology. See FEBS Letters [2000] 487:31-36.
YDR435C	-1.08754	0.000358996	1780130_at	PPM1	Carboxyl methyl transferase, methylates the C terminus of the protein phosphatase 2A catalytic subunit (Pph21p or Pph22p), which is important for complex formation wi
YOL159C	-1.08747	0.000120423	1777081_at	---	Hypothetical ORF
YPL277C	-1.07849	0.000588264	1775137_s_at	---	Hypothetical ORF
YKL187C	-1.07832	0.00226298	1770887_at	---	Hypothetical ORF
YAL064W-B	-1.07688	0.00210883	1771550_at	---	Hypothetical ORF
YMR138W	-1.07641	0.000108155	1776501_at	CIN4	GTP-binding protein involved in beta-tubulin (Tub2p) folding; isolated as mutant with increased chromosome loss and sensitivity to benomyl
YDR540C	-1.07639	0.000481796	1770650_at	---	Hypothetical ORF
YAL064W	-1.07624	0.034746	1772528_at	---	Hypothetical ORF
YMR280C	-1.07235	0.00294035	1770483_at	CAT8	CAT8 controls the key enzymes of gluconeogenesis in S. cerevisiae.
YOR032W-A	-1.0652	0.000308991	1778920_at	---	Identified by gene-trapping, microarray-based expression analysis, and genome-wide homology searching
YIR039C	-1.06306	0.00151562	1769659_at	YPS6	Putative GPI-anchored aspartic protease
YDR317W	-1.06118	0.00036549	1777232_at	HIM1	Hypothetical ORF
YJL037W	-1.05971	0.000358996	1778154_at	---	Hypothetical ORF
YHR048W	-1.0592	0.0168198	1779904_at	---	Hypothetical ORF
YPL257W	-1.05205	0.00500933	1775201_at	---	Hypothetical ORF
YNR014W	-1.05084	0.000293966	1779450_at	---	Hypothetical ORF
YEL057C	-1.05034	0.00297874	1778254_at	---	Hypothetical ORF
YOR011W	-1.0496	5.39479e-05	1779799_at	AUS1	Transporter of the ATP-binding cassette family, involved in uptake of sterols and anaerobic growth
YPL147W	-1.04834	0.000108155	1776366_at	PXA1	Pxa1p and Pxa2p appear to be subunits of a peroxisomal ATP-binding cassette transporter necessary for transport of long-chain fatty acids into peroxisomes
YKR039W	-1.04169	0.00151562	1770480_at	GAP1	General amino acid permease; localization to the plasma membrane is regulated by nitrogen source
YLR315W	-1.03572	0.00160009	1779168_at	NKP2	Nkp2p
YJL216C	-1.03305	0.000134175	1778617_at	---	Protein of unknown function, transcriptionally activated by Yrm1p along with genes involved in multidrug resistance
YOL132W	-1.03117	0.00035143	1771489_at	GAS4	Protein of unknown function, localizes to the cell wall
YKL133C	-1.02598	0.00317371	1772181_at	---	Hypothetical ORF
YNR051C	1.02481	0.00115294	1776770_at	BRE5	protein of unknown function
YDR334W	1.06776	0.000120105	1780193_at	SWR1	Swi2 Snf2-related ATPase, component of the SWR1 complex; required for the incorporation of Htz1p into chromatin
YNL277W-A	1.07113	0.00377295	1778462_at	---	Identified by expression profiling and mass spectrometry
YML118W	1.12013	0.00433363	1772394_at	NGL3	DNase RNase (putative); CCR4 C-terminal homolog; displays homology to drosophila Angel gene; homolog to ngl1 and ngl2
YMR175W	1.13037	0.0108871	1774019_at	SIP18	Salt-Induced Protein
YNL277W	1.14036	0.0018925	1779413_at	MET2	L-homoserine-O-acetyltransferase, catalyzes the conversion of homoserine to O-acetyl homoserine which is the first step of the methionine biosynthetic pathway
YPR194C	1.17038	0.00247363	1779075_at	OPT2	Oligopeptide transporter; member of the OPT family, with potential orthologs in S. pombe and C. albicans
YCR065W	1.20211	0.000138869	1772793_at	HCM1	Forkhead transcription factor involved in cell cycle specific transcription of SPC110, encoding a spindle pole body (SPB) calmodulin binding protein; dosage-dependent
YJR010W	1.20563	0.00717718	1773498_at	MET3	ATP sulfurylase, catalyzes the primary step of intracellular sulfate activation, essential for assimilatory reduction of sulfate to sulfide, involved in methionine meta
YDR320C-A	1.20705	0.0360124	1774618_at	DAD4	Essential protein, component of the DASH complex; involved in spindle integrity and kinetochore function; interacts with Duo1p and Dam1p; localizes to intranuclear
YOR032C	1.21676	0.00116698	1770458_at	HMS1	C2H2 zinc-finger protein with similarity to myc-family transcription factors; overexpression confers hyperfilamentous growth and suppresses the pseudohyphal filamentati
YGR109C	1.2246	0.0064635	1777207_at	CLB6	role in DNA replication during S phase
YML047C	1.2559	0.0292879	1777384_at	PRM6	Pheromone-regulated protein, predicted to have 2 transmembrane segments; regulated by Ste12p during mating
YLR092W	1.27472	0.0150386	1774952_at	SUL2	sulfate uptake is mediated by specific sulfate transporters SUL1 and SUL2, which control the concentration of endogenous activated sulfate intermediates.
YKL201C	1.28044	0.00260244	1773370_at	MNN4	Putative positive regulator of mannosylphosphate transferase (Mnn6p), involved in mannosylphosphorylation of N-linked oligosaccharides; epxression increases in late-logar
YGL215W	1.28698	1.06151e-05	1773050_at	CLG1	cyclin-like protein that interacts with Pho85p in affinity chromatography
YCL021W-A	1.36158	6.62799e-07	1779096_at	---	Hypothetical ORF
YGR109W-A	1.36763	0.0108506	1773145_s_at	---	TyA Gag protein; the main structural constituent of virus-like particles (VLPs)
YCL037C	1.40064	0.000191944	1770780_at	SRO9	Associates with translating ribosomes; may function in the cytoplasm to modulate mRNA translation; may be involved in organization of actin filaments
YGL178W	1.51927	0.000180133	1771031_at	MPT5	Product of gene unknown
YFR032C	1.52377	0.0443455	1770450_at	---	Hypothetical ORF
YPL223C	1.59983	0.0107547	1769333_at	GRE1	Hydrophilin of unknown function; stress induced (osmotic, ionic, oxidative, heat shock and heavy metals); regulated by the HOG pathway
YLR234W	1.68266	0.000429496	1771462_at	TOP3	DNA Topoisomerase III
YKR041W	1.99713	1.74685e-05	1772609_at	---	Hypothetical ORF
YDR448W	3.035	6.1808e-06	1772741_at	ADA2	transcription factor, member of ADA and SAGA, two transcriptional adaptor HAT (histone acetyltransferase)complexes
YLR162W-A	3.20384	1.45211e-05	1780088_at	---	Identified by fungal homology and RT-PCR

## Sheet: htzswc5 fold>2
ORFs	M (htz1swc5 vs wt)	p-value (htz1swc5 vs wt)	Probe Set ID	Gene symbol	Definition
YOL012C	-7.47194	3.17403e-12	1776021_at	HTZ1	Histone variant H2AZ, exchanged for histone H2A in nucleosomes by the SWR1 complex; involved in transcriptional regulation through prevention of the spread of silent heterochromatin
YBR115C	-7.26699	1.48268e-06	1775044_at	LYS2	A key step in fungal biosynthesis of lysine, enzymatic reduction of alpha-aminoadipate at C6 to the semialdehyde is catalyzed by holo-Lys2p, which is generated from apo-Lys2p by addition of phosphopantetheine by Lys5p.
YBR231C	-5.07133	5.31097e-09	1776514_at	SWC5	Protein of unknown function, component of the Swr1p complex that incorporates Htz1p into chromatin
YML123C	-3.86176	0.038002	1770692_at	PHO84	High-affinity inorganic phosphate (Pi) transporter and low-affinity manganese transporter; regulated by Pho4p and Spt7p; mutation confers resistance to arsenate; exit from the ER during maturation requires Pho86p
YHR184W	-3.32921	7.74075e-07	1774775_at	SSP1	Involved in the control of meiotic nuclear divisions & spore formation; dispensable for mitosis, premeiotic DNA synthesis, recombination, meiosis I, meiosis II, & initiation of prospore walls; required for spore wall elongation
YDL246C	-2.7328	0.000464137	1777143_s_at	SOR1 /// SOR2	Protein of unknown function, computational analysis of large-scale protein-protein interaction data suggests a possible role in fructose or mannose metabolism
YEL059C-A	-2.55708	1.48268e-06	1779115_at	SOM1	high copy suppressor of imp1 mutation, may be required for the function of the Imp1 peptidase and or the protein sorting machinery
YAR033W	-2.54829	7.24933e-07	1774167_at	MST28	Putative integral membrane protein, involved in vesicle formation; forms complex with Mst27p; member of DUP240 gene family; binds COPI and COPII vesicles
YAL067C	-2.53465	0.000226413	1769997_at	SEO1	Putative permease, member of the allantoate transporter subfamily of the major facilitator superfamily; mutation confers resistance to ethionine sulfoxide
YIR042C	-2.51282	0.00024803	1778832_at	---	Hypothetical ORF
YHR136C	-2.44791	0.0407693	1775402_at	SPL2	Protein with similarity to cyclin-dependent kinase inhibitors, overproduction suppresses a plc1 null mutation; green fluorescent protein (GFP)-fusion protein localizes to the cytoplasm in a punctate pattern
YKL178C	-2.44136	8.59998e-07	1772134_at	STE3	The a factor receptor encoded by the STE3 gene allows yeast cells of the Alpha mating type to recognize cells of the a mating type
YAR031W	-2.33088	7.20919e-06	1771533_at	PRM9	Pheromone-regulated protein with 3 predicted transmembrane segments and an FF sequence, a motif involved in COPII binding; forms a complex with Prp9p in the ER
YER187W	-2.20479	0.00829793	1778200_at	---	Hypothetical ORF
YBR093C	-2.12925	0.000285173	1779985_at	PHO5	One of three repressible acid phosphatases, a glycoprotein that is transported to the cell surface by the secretory pathway; induced by phosphate starvation and coordinately regulated by PHO4 and PHO2
YAR033W	-2.07611	7.74075e-07	1769485_s_at	MST27 /// MST28	Putative integral membrane protein, involved in vesicle formation; forms complex with Mst27p; member of DUP240 gene family; binds COPI and COPII vesicles
YIL013C	-2.07027	3.0291e-07	1771944_at	PDR11	ATP-dependent permease, member of ATP-binding cassette (ABC) transporter family
YGL263W	-2.03707	0.0282936	1779143_at	COS12	Protein of unknown function, member of a family of conserved, often subtelomerically-encoded proteins
YNR075W	-2.01266	0.000255239	1770459_at	COS10	Protein of unknown function, member of a family of conserved, often subtelomerically-encoded proteins
YAR071W	-1.98386	0.00183003	1777286_s_at	PHO11 /// PHO12	One of three repressible acid phosphatases, a glycoprotein that is transported to the cell surface by the secretory pathway; induced by phosphate starvation and coordinately regulated by PHO4 and PHO2
YAL063C-A	-1.90142	0.00015869	1776321_at	---	Identified by expression profiling and mass spectrometry
YEL073C	-1.88285	0.000948867	1779620_at	---	Hypothetical ORF
YDR281C	-1.77222	0.00318037	1780137_at	PHM6	Protein of unknown function, expression is regulated by phosphate levels
YPL189W	-1.71457	7.13231e-06	1770603_at	GUP2	Multimembrane-spanning protein and putative glycerol transporter that is essential for proton symport of glycerol; Gup1p homolog
YFR012W	-1.69858	0.00263112	1777184_at	---	Hypothetical ORF
YER060W	-1.67675	0.00796772	1779235_at	FCY21	Putative purine-cytosine permease, very similar to Fcy2p but cannot substitute for its function
YJL218W	-1.66047	0.000165386	1770123_at	---	Hypothetical ORF
YDL241W	-1.65864	0.000464137	1775158_at	---	Hypothetical ORF
YHL044W	-1.65815	0.000583041	1779914_at	---	Putative integral membrane protein, member of DUP240 gene family; green fluorescent protein (GFP)-fusion protein localizes to the plasma membrane in a punctate pattern
YLL064C	-1.58416	0.000344069	1776931_x_at	PAU6	Hypothetical ORF
YCR101C	-1.5833	0.00182207	1772597_at	---	Hypothetical ORF
YLR461W	-1.56016	0.0005914	1770515_x_at	PAU4	Part of 23-member seripauperin multigene family encoded mainly in subtelomeric regions, active during alcoholic fermentation, regulated by anaerobiosis, negatively regulated by oxygen, repressed by heme
YER039C-A	-1.51085	8.09182e-05	1779736_at	---	Hypothetical ORF
YAL068C	-1.49347	0.000140375	1773641_x_at	---	Hypothetical ORF
YCR098C	-1.49036	8.09182e-05	1770353_at	GIT1	Plasma membrane permease, mediates uptake of the phosphatidylinositol metabolite glycerophosphoinositol as a source of the nutrients inositol and phosphate; expression and transport rate are regulated by phosphate and inositol availability
YIR030C	-1.48031	0.00250152	1771073_at	DCG1	Protein of unknown function, expression is sensitive to nitrogen catabolite repression and regulated by Dal80p; contains transmembrane domain
YAR028W	-1.46419	0.00129242	1774900_at	---	Putative integral membrane protein, member of DUP240 gene family
YDL248W	-1.45446	0.0124751	1772057_s_at	COS5 /// COS7	Protein of unknown function, member of a family of conserved, often subtelomerically-encoded proteins
YJL219W	-1.4509	0.000195044	1779871_at	HXT9	Putative hexose transporter that is nearly identical to Hxt11p, has similarity to major facilitator superfamily (MFS) transporters, expression of HXT9 is regulated by transcription factors Pdr1p and Pdr3p
YGR052W	-1.44142	0.0226033	1772958_at	---	The authentic, non-tagged protein was localized to the mitochondria
YOR394W	-1.43697	0.0277489	1772681_s_at	---	Hypothetical ORF
YIL176C	-1.43589	0.000761445	1769518_x_at	PAU1	Hypothetical ORF
YMR105W-A	-1.43575	0.0328054	1773341_at	---	Identified by gene-trapping, microarray-based expression analysis, and genome-wide homology searching
YJL038C	-1.42162	0.000743999	1773143_at	---	Hypothetical ORF
YOR376W-A	-1.41508	0.00481616	1773494_at	---	Identified by fungal homology and RT-PCR
YNR074C	-1.40985	0.00108647	1769321_at	AIF1	putative reductase
YNL012W	-1.38685	0.000858025	1778518_at	SPO1	Meiosis-specific protein with similarity to phospholipase B, required for meiotic spindle pole body duplication and separation; required for spore formation
YCR099C	-1.3726	0.000618179	1772983_at	---	Hypothetical ORF
YFR012W-A	-1.37176	0.000610658	1774245_at	---	Hypothetical ORF identified by homology. See FEBS Letters [2000] 487:31-36.
YJR108W	-1.36851	0.0338223	1774796_at	ABM1	Protein of unknown function, required for normal microtubule organization
YGR067C	-1.35708	0.00357061	1777536_at	---	Hypothetical ORF; has similarity to Adr1p DNA-binding domain
YLR040C	-1.33262	0.000285173	1771348_at	---	Hypothetical ORF
YOL015W	-1.30698	0.000991695	1770843_at	---	Hypothetical ORF
YDR541C	-1.2992	0.014064	1771286_at	---	Hypothetical ORF
YCR100C	-1.29912	0.00108945	1776145_at	---	Hypothetical ORF
YIR027C	-1.29555	0.000193166	1774012_at	DAL1	Allantoinase, converts allantoin to allantoate in the first step of allantoin degradation; expression sensitive to nitrogen catabolite repression
YIL072W	-1.28547	0.0213038	1778823_at	HOP1	Meiosis-specific DNA binding protein that displays Red1p dependent localization to the unsynapsed axial-lateral elements of the synaptonemal complex; required for homologous chromosome synapsis and chiasma formation
YDR437W	-1.26826	0.00313422	1773227_at	GPI19	Protein required for cell viability
YLL042C	-1.25597	0.000136412	1777394_at	ATG10	Enzyme that mediates formation of the Atg12p-Atg5p conjugate, which is a critical step in autophagy
YMR280C	-1.25487	0.000147415	1770483_at	CAT8	CAT8 controls the key enzymes of gluconeogenesis in S. cerevisiae.
YAL064W	-1.23723	0.0409767	1772528_at	---	Hypothetical ORF
YEL057C	-1.22247	0.000112478	1778254_at	---	Hypothetical ORF
YKR039W	-1.21976	0.000739291	1770480_at	GAP1	General amino acid permease; localization to the plasma membrane is regulated by nitrogen source
YDR317W	-1.20648	0.000255239	1777232_at	HIM1	Hypothetical ORF
YNR014W	-1.19733	8.09182e-05	1779450_at	---	Hypothetical ORF
YGR204C-A	-1.18106	0.0108812	1770230_at	---	Identified by gene-trapping, microarray-based expression analysis, and genome-wide homology searching
YHR202W	-1.17777	0.000255239	1774584_at	---	Hypothetical ORF
YFL012W	-1.1754	0.000971119	1769515_at	---	Hypothetical ORF
YDL244W	-1.15037	0.000753178	1769913_s_at	THI11 /// THI12 /// THI13 /// THI5	Product of gene unknown
YOL159C	-1.11673	0.000285173	1777081_at	---	Hypothetical ORF
YOL163W	-1.11658	0.00998081	1776553_at	---	Hypothetical ORF, member of the Dal5p subfamily of the major facilitator family
YGR053C	-1.11432	0.0152051	1771288_at	---	Hypothetical ORF
YMR138W	-1.11185	1.63069e-05	1776501_at	CIN4	GTP-binding protein involved in beta-tubulin (Tub2p) folding; isolated as mutant with increased chromosome loss and sensitivity to benomyl
YDL194W	-1.1059	0.000512472	1773758_at	SNF3	glucose sensor
YHR015W	-1.09724	0.00756297	1775251_at	MIP6	RNA-binding protein, interacts with MEX67
YIL067C	-1.08675	0.00045085	1777531_at	---	Hypothetical ORF
YPL257W	-1.07326	0.00442183	1775201_at	---	Hypothetical ORF
YHR105W	-1.07041	0.00215131	1776964_at	YPT35	Hypothetical ORF
YOR032W-A	-1.05876	0.00876852	1778920_at	---	Identified by gene-trapping, microarray-based expression analysis, and genome-wide homology searching
YGL250W	-1.04823	0.00562039	1772763_at	---	Hypothetical ORF
YNR057C	-1.03987	0.0113414	1772916_at	BIO4	Dethiobiotin synthetase, involved in the biosynthesis of biotin; BIO4 is in a cluster of 3 genes (BIO3, BIO4, and BIO5) that mediate biotin synthesis; expression of the gene appears to be repressed when iron levels are low
YLR307W	-1.03116	0.0186637	1773608_at	CDA1	Required for proper formation of the ascospore wall
YLR315W	-1.02833	0.00155935	1779168_at	NKP2	Nkp2p
YKL133C	-1.02155	0.00304241	1772181_at	---	Hypothetical ORF
YEL070W	-1.02038	0.00045085	1777667_s_at	DSF1	Hypothetical ORF
YDR539W	-1.01885	0.000481157	1770253_at	---	Hypothetical ORF
YIR039C	-1.01801	0.0176941	1769659_at	YPS6	Putative GPI-anchored aspartic protease
YML003W	-1.01509	0.00118439	1778556_at	---	Hypothetical ORF
YDR540C	-1.01007	0.000669506	1770650_at	---	Hypothetical ORF
YEL038W	-1.00862	0.00300337	1771179_at	UTR4	Product of gene unknown
YDR334W	1.00293	6.192e-05	1780193_at	SWR1	Swi2 Snf2-related ATPase, component of the SWR1 complex; required for the incorporation of Htz1p into chromatin
YBR117C	1.00489	0.0338223	1778142_at	TKL2	transketolase, homologous to tkl1
YAR009C	1.01317	0.0232433	1779165_s_at	---	TyB Gag-Pol protein; proteolytically processed to make the Gag, RT, PR, and IN proteins that are required for retrotransposition
YBR132C	1.02161	0.00721643	1773859_at	AGP2	Plasma membrane carnitine transporter, expression is down-regulated by osmotic stress; also functions as a low-affinity amino acid permease
YNL259C	1.03629	0.0429428	1771479_at	ATX1	Cytosolic copper metallochaperone that transports copper to the secretory vesicle copper transporter Ccc2p for eventual insertion into Fet3p, which is a multicopper oxidase required for high-affinity iron uptake
YMR175W	1.03787	0.0292642	1774019_at	SIP18	Salt-Induced Protein
YOR049C	1.0844	0.016282	1771460_at	RSB1	Resistance to Sphingoid long-chain Base. Putative transporter or flippase that translocates LCBs from the cytoplasmic side toward the extracytoplasmic side of the membrane.
YNR051C	1.09967	0.000362116	1776770_at	BRE5	protein of unknown function
YBR072W	1.10622	0.0142435	1777569_at	HSP26	heat shock protein 26
YDR406W	1.10904	0.0196646	1778973_at	PDR15	ATP-binding cassette (ABC) protein and general stress response factor implicated in cellular detoxification
YHL047C	1.22994	0.0178318	1776679_at	ARN2	Transporter, member of the ARN family of transporters that specifically recognize siderophore-iron chelates; responsible for uptake of iron bound to the siderophore triacetylfusarinine C
YHL040C	1.24738	0.0126484	1773278_at	ARN1	Transporter, member of the ARN family of transporters that specifically recognize siderophore-iron chelates; responsible for uptake of iron bound to ferrirubin, ferrirhodin, and related siderophores
YDR534C	1.34451	0.0045321	1771344_at	FIT1	Mannoprotein that is incorporated into the cell wall via a glycosylphosphatidylinositol (GPI) anchor, involved in the retention of siderophore-iron in the cell wall
YGL188C-A	1.35865	0.0236593	1776006_at	---	Identified by gene-trapping, microarray-based expression analysis, and genome-wide homology searching
YLR234W	1.3614	0.000436977	1771462_at	TOP3	DNA Topoisomerase III
YGL178W	1.36209	0.000743999	1771031_at	MPT5	Product of gene unknown
YCL021W-A	1.38648	3.68822e-06	1779096_at	---	Hypothetical ORF
YCR065W	1.4407	1.49947e-06	1772793_at	HCM1	Forkhead transcription factor involved in cell cycle specific transcription of SPC110, encoding a spindle pole body (SPB) calmodulin binding protein; dosage-dependent suppressor of calmodulin mutants with specific defects in SPB assembly
YGL215W	1.49982	4.20772e-05	1773050_at	CLG1	cyclin-like protein that interacts with Pho85p in affinity chromatography
YMR317W	1.50286	0.0124751	1769461_at	---	Hypothetical ORF
YCL037C	1.60014	0.000150332	1770780_at	SRO9	Associates with translating ribosomes; may function in the cytoplasm to modulate mRNA translation; may be involved in organization of actin filaments
YLR136C	1.66464	0.0487914	1778375_at	TIS11	Zinc finger containing homolog of mammalian TIS11, glucose repressible gene
YOR384W	1.70578	0.00275959	1773271_at	FRE5	Putative ferric reductase with similarity to Fre2p; expression induced by low iron levels
YJR150C	1.88386	0.0338646	1771091_at	DAN1	Delayed Anaerobic
YLR346C	1.89382	0.00888861	1769998_at	---	Protein of unknown function; expression regulated by PDR1
YGR109W-A	1.96056	0.00041688	1773145_s_at	---	TyA Gag protein; the main structural constituent of virus-like particles (VLPs)
YKR041W	2.0263	8.09182e-05	1772609_at	---	Hypothetical ORF
YDR448W	2.67557	0.000238308	1772741_at	ADA2	transcription factor, member of ADA and SAGA, two transcriptional adaptor HAT (histone acetyltransferase)complexes
YLR162W-A	3.31328	2.70795e-05	1780088_at	---	Identified by fungal homology and RT-PCR

## Sheet: htz fold>1.5
htz fold>1.5
ORFs	M (htz1 vs wt)	p-value (htz1 vs wt)	M (htz1swr1 vs htz1)	p-value (htz1swr1 vs htz1)	supressed/increased	M (htz1swc2 vs htz1)	p-value (htz1swc2 vs htz1)	supressed/increased	M (htz1swc5 vs htz1)	p-value (htz1swc5 vs htz1)	supressed/increased	Probe Set ID	Gene Symbol	Definition
YAL016C-B	-1.44977	0.000975632	0.799129	0.0486202	SUPRESSED	1.10298	0.0112802	SUPRESSED	1.00166	0.0208859	SUPRESSED	1772308_at	PSK1	Identified by fungal homology and RT-PCR
YAL022C	-0.729596	2.51084e-06	0.236842	0.0188274	unaltered	0.121874	0.245446	unaltered	0.105535	0.328519	unaltered	1774289_at	FUN26	Nucleoside transporter with broad nucleoside selectivity; localized to intracellular membranes
YAL026C	-1.04671	3.85653e-06	0.729052	0.000218664	SUPRESSED	0.349318	0.0246898	SUPRESSED	0.388146	0.0152213	SUPRESSED	1772226_at	DRS2	Integral membrane Ca(2+)-ATPase, potential aminophospholipid translocase required to form a specific class of secretory vesicles that accumulate upon actin cytoskeleton disruption; mutation affects maturation of the 18S rRNA
YAL037W	-0.68402	0.00475451	-0.269198	0.253951	unaltered	-0.276034	0.287955	unaltered	-0.252208	0.3383	unaltered	1776764_at	CDC19	Hypothetical ORF
YAL049C	-0.651903	8.52491e-05	-0.194881	0.139927	unaltered	-0.0941358	0.553915	unaltered	-0.22016	0.117101	unaltered	1775869_at	OAF1	Hypothetical ORF
YAL058W	-0.881183	1.49552e-05	0.391074	0.0111593	SUPRESSED	0.346841	0.0244257	SUPRESSED	0.266468	0.0839875	unaltered	1771966_at	CNE1	Functions in endoplasmic reticulum protein quality control
YAL062W	-0.907769	0.000226552	0.621031	0.00626468	SUPRESSED	0.69534	0.00358146	SUPRESSED	0.844699	0.00112073	SUPRESSED	1772549_at	GDH3	NADP(+)-dependent glutamate dehydrogenase, synthesizes glutamate from ammonia and alpha-ketoglutarate; rate of alpha-ketoglutarate utilization differs from Gdh1p; expression regulated by nitrogen and carbon sources
YAL063C-A	-1.99298	2.10248e-05	0.0557323	0.899071	unaltered	0.176514	0.686913	unaltered	0.143835	0.75383	unaltered	1776321_at	SEO1	Identified by expression profiling and mass spectrometry
YAL064C-A	-0.74264	0.000769996	0.291074	0.142906	unaltered	0.254213	0.237685	unaltered	0.242511	0.264792	unaltered	1772356_at	SEO1	Hypothetical ORF
YAL064W	-1.82305	9.61446e-05	0.728571	0.0543265	unaltered	0.697358	0.075343	unaltered	0.601564	0.132919	unaltered	1772528_at	SEO1	Hypothetical ORF
YAL064W-B	-1.80443	5.48208e-07	1.57215	6.41275e-06	SUPRESSED	0.781787	0.00144661	SUPRESSED	0.894368	0.000687451	SUPRESSED	1771550_at	SEO1	Hypothetical ORF
YAL065C	-0.670648	0.000251863	0.364905	0.0229305	SUPRESSED	0.169211	0.326531	unaltered	0.322382	0.0513855	unaltered	1775769_at	SEO1	Hypothetical ORF
YAL067C	-2.34097	2.61346e-05	-0.324438	0.447925	unaltered	0.113691	0.844566	unaltered	-0.17708	0.747033	unaltered	1769997_at	SEO1	Putative permease, member of the allantoate transporter subfamily of the major facilitator superfamily; mutation confers resistance to ethionine sulfoxide
YAL067W-A	-0.821482	0.00107357	0.268166	0.243813	unaltered	0.481132	0.0458991	SUPRESSED	0.383054	0.117637	unaltered	1771192_at	---	Yal067w-ap; go_component: cellular_component unknown [goid GO:0008372] [evidence ND]; go_function: molecular_function unknown [goid GO:0005554] [evidence ND]; go_process: biological_process unknown [goid GO:0000004] [evidence ND]
YAL068C	-2.00898	2.02172e-06	0.693791	0.0120499	SUPRESSED	0.293228	0.309052	unaltered	0.465184	0.0931899	unaltered	1773641_x_at	---	Hypothetical ORF
YAR023C	-0.824816	0.000496308	0.393666	0.059828	unaltered	0.0780906	0.779367	unaltered	0.172765	0.476837	unaltered	1779844_at	PAU7	Putative integral membrane protein, member of DUP240 gene family
YAR028W	-1.24549	2.88023e-05	0.196929	0.386323	unaltered	-0.28047	0.243588	unaltered	-0.217203	0.387741	unaltered	1774900_at	UIP3	Putative integral membrane protein, member of DUP240 gene family
YAR031W	-2.33745	2.97469e-07	-0.162611	0.536103	unaltered	-0.394648	0.129927	unaltered	-0.128145	0.686106	unaltered	1771533_at	PRM9	Pheromone-regulated protein with 3 predicted transmembrane segments and an FF sequence, a motif involved in COPII binding; forms a complex with Prp9p in the ER
YAR033W	-3.20608	3.14354e-09	0.700192	0.00369337	SUPRESSED	0.456165	0.0419928	SUPRESSED	0.656084	0.00663951	SUPRESSED	1774167_at	MST28	Putative integral membrane protein, involved in vesicle formation; forms complex with Mst27p; member of DUP240 gene family; binds COPI and COPII vesicles
YAR064W	-1.38127	8.90131e-05	0.566644	0.0470419	SUPRESSED	0.818254	0.00836123	SUPRESSED	0.690959	0.0231613	SUPRESSED	1774946_s_at	FLO1	Hypothetical ORF
YAR066W	-2.19825	5.1577e-05	2.07301	0.000227414	SUPRESSED	1.50182	0.00236776	SUPRESSED	1.87652	0.000633743	SUPRESSED	1772534_s_at	FLO1	Hypothetical ORF
YAR068W	-1.4541	1.55172e-05	1.0183	0.000673881	SUPRESSED	0.976746	0.00103409	SUPRESSED	1.36201	0.000146305	SUPRESSED	1777445_at	FLO1	putative membrane protein
YAR071W	-1.93302	4.10272e-05	-0.00862747	0.985964	unaltered	0.0744792	0.886816	unaltered	-0.100345	0.848506	unaltered	1777286_s_at	PHO11	One of three repressible acid phosphatases, a glycoprotein that is transported to the cell surface by the secretory pathway; induced by phosphate starvation and coordinately regulated by PHO4 and PHO2
YBL008W-A	-0.839029	0.00115939	0.286172	0.227328	unaltered	0.685849	0.00862294	SUPRESSED	0.629777	0.0152931	SUPRESSED	1772751_at	SCT1	Identified by fungal homology and RT-PCR
YBL014C	-0.808639	3.4908e-05	0.696523	0.000326026	SUPRESSED	0.766636	0.000194708	SUPRESSED	0.680698	0.000533241	SUPRESSED	1772164_at	RRN6	involved in the transcription of 35S rRNA genes by RNA polymerase I
YBL017C	-0.743559	1.49552e-05	0.301411	0.0180703	SUPRESSED	0.20541	0.109358	unaltered	0.180826	0.168443	unaltered	1770026_at	PEP1	vacuolar protein sorting receptor for carboxypeptidase Y and proteinase A; related to Sortilin
YBL018C	-1.05761	2.98168e-05	0.677615	0.00216069	SUPRESSED	0.95379	0.000250327	SUPRESSED	0.857449	0.000601532	SUPRESSED	1769637_at	POP8	Subunit of both RNase MRP, which cleaves pre-rRNA, and nuclear RNase P, which cleaves tRNA precursors to generate mature 5 ends
YBL029W	-1.01297	2.75082e-05	0.686847	0.00136738	SUPRESSED	0.508652	0.00972222	SUPRESSED	0.140335	0.509399	unaltered	1777284_at	PET9	Hypothetical ORF
YBL036C	-0.686166	1.63283e-06	0.349707	0.000955222	SUPRESSED	0.444939	0.000222846	SUPRESSED	0.317744	0.00224483	SUPRESSED	1769694_at	APL3	Single-domain racemase, possibly non-specific due to the lack of the second domain, which presumably determines specificity
YBL042C	-0.613444	0.00263712	0.420887	0.034203	SUPRESSED	0.5272	0.0122364	SUPRESSED	0.496037	0.0186254	SUPRESSED	1779256_at	FUI1	High affinity uridine permease, localized to the plasma membrane; not involved in uracil transport
YBL043W	-0.964253	0.0259762	1.05131	0.0229041	SUPRESSED	0.038662	0.954214	unaltered	0.830261	0.0808978	unaltered	1776434_at	ECM13	Non-essential protein of unknown function
YBL074C	-0.87731	0.00060835	0.98214	0.00057574	SUPRESSED	0.545303	0.0239674	SUPRESSED	0.679009	0.00769075	SUPRESSED	1779289_at	AAR2	Component of the U5 snRNP, required for splicing of U3 precursors; originally described as a splicing factor specifically required for splicing pre-mRNA of the MATa1 cistron
YBL082C	-0.771908	1.55722e-05	0.716802	0.000102382	SUPRESSED	0.616015	0.000321184	SUPRESSED	0.446485	0.00300269	SUPRESSED	1772654_at	RHK1	Resistance to Hansenula Killer 1, hypothetical F-458 protein
YBL097W	-0.976144	0.000128963	0.286114	0.168451	unaltered	0.325506	0.138614	unaltered	0.281628	0.211469	unaltered	1772894_at	BRN1	BaRreN, a gene with sequence similarity to Drosophila barren and Xenopus XCAP-H, and a functional homolog of human BRRN1
YBL101W-C	-0.665926	0.00918401	0.000892195	0.999002	unaltered	0.454056	0.0886623	unaltered	0.49291	0.0694081	unaltered	1776544_at	ECM21	Identified by gene-trapping, microarray-based expression analysis, and genome-wide homology searching
YBL111C	-1.19611	0.000904604	1.32788	0.000905841	SUPRESSED	0.552275	0.107267	unaltered	0.849364	0.0171519	SUPRESSED	1772737_s_at	YRF1-1 /// YRF1-2 /// YRF1-3 /// YRF1-4 /// YRF1-5 /// YRF1-6 /// YRF1-7 /// YRF1-8	Hypothetical ORF
YBL112C	-0.946212	0.000204126	0.956258	0.000463219	SUPRESSED	0.145474	0.575258	unaltered	0.478787	0.0357908	SUPRESSED	1774766_s_at	YRF1-1 /// YRF1-2 /// YRF1-3 /// YRF1-4 /// YRF1-5 /// YRF1-6 /// YRF1-7 /// YRF1-8	Hypothetical ORF
YBL113C	-0.725033	1.6743e-05	0.231465	0.0576719	unaltered	0.24871	0.0495476	unaltered	0.507164	0.000958331	SUPRESSED	1778754_s_at	YRF1-1 /// YRF1-2 /// YRF1-3 /// YRF1-4 /// YRF1-5 /// YRF1-6 /// YRF1-7 /// YRF1-8	Hypothetical ORF
YBR004C	-0.630076	0.000428525	0.452435	0.00744176	SUPRESSED	0.302578	0.0629586	unaltered	0.309951	0.0613188	unaltered	1773483_at	COQ1	The authentic, non-tagged protein was localized to the mitochondria
YBR019C	-1.00385	0.000919011	-0.135054	0.654949	unaltered	0.0486388	0.902878	unaltered	0.0739145	0.854477	unaltered	1772554_at	GAL10	UDP-glucose-4-epimerase, catalyzes the interconversion of UDP-galactose and UDP-D-glucose in galactose metabolism; also catalyzes the conversion of alpha-D-glucose or alpha-D-galactose to their beta-anomers
YBR050C	-0.757279	0.00105833	-0.379014	0.0747226	unaltered	0.221173	0.352131	unaltered	0.00890189	0.97932	unaltered	1779568_at	REG2	Possible regulatory subunit for the PP1 family protein phosphatase Glc7p
YBR063C	-0.599261	0.000132766	0.293275	0.026402	SUPRESSED	0.416616	0.00439548	SUPRESSED	0.474489	0.00215008	SUPRESSED	1775226_at	TRM7	Hypothetical ORF
YBR065C	-0.873435	7.95469e-05	0.725764	0.000787665	SUPRESSED	0.291151	0.113827	unaltered	0.456369	0.0169639	SUPRESSED	1769467_at	ECM2	Pre-mRNA splicing factor, facilitates the cooperative formation of U2 U6 helix II in association with stem II in the spliceosome, function may be regulated by Slu7p
YBR069C	-0.699214	0.000515909	0.538391	0.00566093	SUPRESSED	0.261633	0.164077	unaltered	0.356825	0.0581506	unaltered	1776193_at	TAT1	Amino acid transport protein for valine, leucine, isoleucine, and tyrosine
YBR074W	-0.793893	2.98168e-05	0.501862	0.00234102	SUPRESSED	0.49896	0.00270103	SUPRESSED	0.39159	0.0124307	SUPRESSED	1779182_at	RDH54	Hypothetical ORF
YBR091C	-0.778109	6.65669e-05	0.311104	0.0451458	SUPRESSED	0.49011	0.0047586	SUPRESSED	0.506002	0.00429393	SUPRESSED	1773910_at	MRS5	Involved in mitochondrial biogenesis, may share a common function with Mrs11p
YBR092C	-0.932695	0.000123588	0.746268	0.00146483	SUPRESSED	0.440815	0.0342878	SUPRESSED	0.163933	0.478292	unaltered	1779615_at	PHO3	Acid phosphatase, nearly identical to Pho5p; glycosylated; transported to cell surface by secretory pathway; expression is repressed by thiamine
YBR093C	-1.80013	6.83852e-06	-0.110289	0.715955	unaltered	-0.192717	0.550746	unaltered	-0.359336	0.216337	unaltered	1779985_at	PHO5	One of three repressible acid phosphatases, a glycoprotein that is transported to the cell surface by the secretory pathway; induced by phosphate starvation and coordinately regulated by PHO4 and PHO2
YBR129C	-0.7981	1.28101e-05	0.411798	0.00422923	SUPRESSED	0.528247	0.000976761	SUPRESSED	0.429959	0.00399606	SUPRESSED	1773250_at	OPY1	Protein of unknown function, overproduction blocks cell cycle arrest in the presence of mating pheromone
YBR182C-A	-1.25462	0.00109351	1.16787	0.00344986	SUPRESSED	0.644662	0.080318	unaltered	0.644512	0.0859794	unaltered	1775556_at	SMP1	Identified by gene-trapping, microarray-based expression analysis, and genome-wide homology searching
YBR186W	-1.71593	8.51534e-05	0.951222	0.0103813	SUPRESSED	1.1623	0.00366085	SUPRESSED	1.15613	0.00413405	SUPRESSED	1769993_at	PCH2	Pachytene CHeckpoint
YBR196C-A	-0.786384	0.0021315	0.735826	0.00559451	SUPRESSED	0.57701	0.0246532	SUPRESSED	0.667313	0.0122811	SUPRESSED	1779577_at	PGI1	Identified by fungal homology and RT-PCR
YBR200W-A	-0.928592	0.000500281	0.750277	0.00422592	SUPRESSED	0.454923	0.0628503	unaltered	0.291774	0.253014	unaltered	1774942_at	BEM1	Identified by fungal homology and RT-PCR
YBR205W	-0.60274	1.62452e-05	0.2526	0.016109	unaltered	0.148302	0.163595	unaltered	0.094175	0.411929	unaltered	1775759_at	KTR3	Putative alpha-1,2-mannosyltransferase
YBR208C	-0.909507	0.000169929	1.0755	0.000137296	SUPRESSED	0.887759	0.000586656	SUPRESSED	1.11829	0.00015631	SUPRESSED	1778857_at	DUR1,2	Urea amidolyase, contains both urea carboxylase and allophanate hydrolase activities, degrades urea to CO2 and NH3; expression sensitive to nitrogen catabolite repression and induced by allophanate, an intermediate in allantoin degradation
YBR219C	-1.04799	0.00267937	0.320825	0.34348	unaltered	0.701523	0.0439721	SUPRESSED	0.837597	0.0200114	SUPRESSED	1771138_at	PYC2	Hypothetical ORF
YBR219C	-0.737295	4.66983e-05	0.275929	0.049816	SUPRESSED	0.188781	0.205557	unaltered	0.0264487	0.901246	unaltered	1779751_s_at	PYC2	Hypothetical ORF
YBR220C	-0.621183	0.00119217	0.195159	0.270273	unaltered	-0.0689566	0.770751	unaltered	-0.237217	0.213994	unaltered	1777942_at	PYC2	Hypothetical ORF
YBR229C	-0.951001	9.21667e-06	0.554766	0.00148963	SUPRESSED	0.284186	0.0643999	unaltered	0.264192	0.0912806	unaltered	1778046_at	ROT2	Glucosidase II catalytic subunit required for normal cell wall synthesis; mutations in rot2 suppress tor2 mutations, and are synthetically lethal with rot1 mutations
YBR250W	-0.592008	0.00442543	-0.179959	0.384022	unaltered	-0.0346935	0.905833	unaltered	0.0578011	0.843952	unaltered	1773522_at	ARO4	Hypothetical ORF
YBR255C-A	-1.10361	0.000104964	0.476602	0.0407912	SUPRESSED	0.567258	0.0205597	SUPRESSED	0.607581	0.0154049	SUPRESSED	1775221_at	TRS20	Hypothetical ORF identified by homology. See FEBS Letters [2000] 487:31-36.
YBR296C	-1.27619	0.00104097	0.788119	0.0311142	SUPRESSED	0.618211	0.0966958	unaltered	0.328979	0.420156	unaltered	1769766_at	PHO89	Na+ Pi cotransporter, active in early growth phase; similar to phosphate transporters of Neurospora crassa; transcription regulated by inorganic phosphate concentrations and Pho4p
YBR296C-A	-0.990674	0.00392012	-0.0964669	0.805515	unaltered	0.171123	0.686065	unaltered	0.388204	0.288151	unaltered	1770651_at	PHO89	Identified by gene-trapping, microarray-based expression analysis, and genome-wide homology searching
YBR298C-A	-1.04516	0.00570892	-0.344575	0.363178	unaltered	0.901465	0.0226041	SUPRESSED	0.398182	0.336014	unaltered	1776107_at	MAL31	Identified by gene-trapping, microarray-based expression analysis, and genome-wide homology searching
YBR299W	-1.34856	1.55722e-05	0.409625	0.0677637	unaltered	0.389626	0.0946234	unaltered	0.541972	0.0242911	SUPRESSED	1774491_s_at	MAL32	Part of the complex locus MAL3; functional in S288C; highly homologous to MAL62 from S. carlsbergenesis strain CB11
YCL014W	-0.67023	0.000141964	0.696251	0.000290414	SUPRESSED	0.325891	0.0329454	SUPRESSED	0.361455	0.0210597	SUPRESSED	1776483_at	BUD3	Protein involved in bud-site selection and required for axial budding pattern; localizes with septins to bud neck in mitosis and may constitute axial landmark for next round of budding
YCL045C	-0.698937	7.52218e-06	0.249046	0.022705	unaltered	0.158603	0.157715	unaltered	0.0908928	0.458358	unaltered	1772744_at	APA1	Hypothetical ORF
YCL058C	-0.932238	9.10853e-06	0.909193	3.88314e-05	SUPRESSED	0.966803	3.47802e-05	SUPRESSED	0.660606	0.000569801	SUPRESSED	1770503_at	FYV5	Protein of unknown function, required for survival upon exposure to K1 killer toxin; involved in ion homeostasis
YCL059C	-0.616073	0.000625145	0.280602	0.0799046	unaltered	0.544505	0.00330081	SUPRESSED	0.417602	0.0166412	SUPRESSED	1771324_at	KRR1	Involved in cell division and spore germination
YCL068C	-0.606103	0.00105725	0.562151	0.00340897	SUPRESSED	0.090545	0.674489	unaltered	0.132471	0.508701	unaltered	1769653_s_at	BUD5	Hypothetical ORF
YCL073C	-1.52265	0.000541548	1.15762	0.00642498	SUPRESSED	1.22887	0.00505075	SUPRESSED	0.838525	0.0434111	SUPRESSED	1775991_s_at	---	Ycl073cp; go_component: membrane [goid GO:0016020] [evidence ISS] [pmid 10744769]; go_function: transporter activity [goid GO:0005215] [evidence ISS] [pmid 10744769]; go_process: transport [goid GO:0006810] [evidence ISS] [pmid 10744769]
YCR017C	-0.727826	3.95408e-05	0.516885	0.00132799	SUPRESSED	0.108471	0.49396	unaltered	0.205716	0.154134	unaltered	1770635_at	CWH43	Putative sensor transporter protein involved in cell wall biogenesis; contains 14-16 transmembrane segments and several putative glycosylation and phosphorylation sites; null mutation is synthetically lethal with pkc1 deletion
YCR037C	-0.701959	3.24128e-05	0.588636	0.000369609	SUPRESSED	0.556063	0.000611941	SUPRESSED	0.518593	0.00108586	SUPRESSED	1773529_at	PHO87	Low-affinity inorganic phosphate (Pi) transporter, involved in activation of PHO pathway; expression is independent of Pi concentration and Pho4p activity; contains 12 membrane-spanning segments
YCR069W	-0.591251	2.564e-05	0.477674	0.000406663	SUPRESSED	0.0307106	0.835147	unaltered	0.112964	0.3303	unaltered	1778612_at	CPR4	Peptidyl-prolyl cis-trans isomerase (cyclophilin), catalyzes the cis-trans isomerization of peptide bonds N-terminal to proline residues; has a potential role in the secretory pathway
YCR087C-A	-0.90111	0.000160778	0.620986	0.00467545	SUPRESSED	0.787877	0.00115368	SUPRESSED	0.62817	0.00541508	SUPRESSED	1773963_at	CSM1	Hypothetical ORF
YCR094W	-0.668068	3.82579e-05	0.469847	0.00136923	SUPRESSED	0.0788275	0.603769	unaltered	0.078159	0.607975	unaltered	1769901_at	CDC50	Endosomal protein that regulates cell polarity; similar to Ynr048wp and Lem3p
YCR095C	-0.692386	1.41275e-05	0.251054	0.0304519	unaltered	0.572688	0.00024115	SUPRESSED	0.617211	0.000170971	SUPRESSED	1771758_at	CDC50	Hypothetical ORF
YCR098C	-1.23265	5.10077e-05	-0.346983	0.139217	unaltered	-0.156862	0.585624	unaltered	-0.220733	0.411493	unaltered	1770353_at	GIT1	Plasma membrane permease, mediates uptake of the phosphatidylinositol metabolite glycerophosphoinositol as a source of the nutrients inositol and phosphate; expression and transport rate are regulated by phosphate and inositol availability
YCR099C	-1.45498	3.18865e-05	-0.00996565	0.97794	unaltered	-0.021228	0.957812	unaltered	0.0988887	0.780724	unaltered	1772983_at	GIT1	Hypothetical ORF
YCR100C	-1.22718	4.60776e-05	0.096489	0.710512	unaltered	-0.361489	0.138962	unaltered	0.00178419	0.996511	unaltered	1776145_at	GIT1	Hypothetical ORF
YCR101C	-1.85787	1.44377e-05	0.304458	0.324655	unaltered	-0.156075	0.687035	unaltered	0.254328	0.473506	unaltered	1772597_at	GIT1	Hypothetical ORF
YCR106W	-1.93643	3.84133e-05	1.52255	0.000645603	SUPRESSED	1.16361	0.00433728	SUPRESSED	1.14039	0.00526244	SUPRESSED	1777096_at	RDS1	Regulator of drug sensitivity
YCR107W	-1.73856	0.00213256	0.386839	0.490665	unaltered	1.23006	0.0296166	SUPRESSED	1.08278	0.0565972	unaltered	1779484_at	AAD3	Putative aryl-alcohol dehydrogenase with similarity to P. chrysosporium aryl-alcohol dehydrogenase; mutational analysis has not yet revealed a physiological role
YDL008W	-0.908062	3.85451e-06	0.470287	0.00165663	SUPRESSED	0.416036	0.00415298	SUPRESSED	0.481431	0.00178358	SUPRESSED	1771249_at	APC11	subunit of the Anaphase Promoting Complex; all known APC subunits co-immunoprecipitate with epitope-tagged Apc11p
YDL037C	-2.67103	1.27689e-05	2.36774	0.000111443	SUPRESSED	2.00348	0.000414061	SUPRESSED	2.00597	0.000510443	SUPRESSED	1776546_at	BSC1	Bypass of Stop Codon transcript encoded by this ORF shows a high level of stop codon bypass
YDL038C	-2.71095	7.68691e-07	1.65949	0.000149963	SUPRESSED	2.04192	4.42689e-05	SUPRESSED	2.02943	5.80722e-05	SUPRESSED	1776844_at	PRM7	Hypothetical ORF
YDL039C	-1.54478	1.7197e-05	0.704317	0.0108012	SUPRESSED	1.27022	0.000301507	SUPRESSED	1.29828	0.000311867	SUPRESSED	1776766_at	PRM7	Pheromone-regulated protein, predicted to have one transmembrane segment; promoter contains Gcn4p binding elements
YDL048C	-0.748014	0.0156074	0.582384	0.0656071	unaltered	0.26775	0.46532	unaltered	0.172393	0.667013	unaltered	1769352_at	STP4	Involved in pre-tRNA splicing and in uptake of branched-chain amino acids
YDL049C	-0.871298	0.0127167	0.877969	0.0171628	SUPRESSED	0.554732	0.136908	unaltered	0.34986	0.380398	unaltered	1769466_at	KNH1	46% identical at amino acid level to Kre9p; located extracellularly
YDL093W	-0.895997	1.59619e-05	0.599621	0.000946189	SUPRESSED	0.172905	0.290313	unaltered	0.170146	0.301553	unaltered	1772475_at	PMT5	Transfers mannose residues from dolichyl phosphate-D-mannose to specific serine threonine residues of proteins in the secretory pathway
YDL121C	-0.787573	0.000511681	0.792188	0.00104347	SUPRESSED	0.709356	0.0024701	SUPRESSED	0.630553	0.00552792	SUPRESSED	1774064_at	UBP1	Hypothetical ORF
YDL159W-A	-0.827845	0.00622752	0.420992	0.158075	unaltered	0.421573	0.184824	unaltered	0.281474	0.409268	unaltered	1771671_at	DHH1	Hypothetical ORF identified by homology. See FEBS Letters [2000] 487:31-36.
YDL160C-A	-0.701504	3.17979e-06	0.345516	0.00206232	SUPRESSED	0.558125	8.8974e-05	SUPRESSED	0.391721	0.00109825	SUPRESSED	1771523_at	ENT1	Identified by homology to Ashbya gossypii
YDL169C	-1.00409	0.00326439	-0.17902	0.613964	unaltered	0.414889	0.24146	unaltered	0.573818	0.0990046	unaltered	1775340_at	UGX2	Product of gene unknown
YDL186W	-0.605106	0.000985385	0.0839585	0.647282	unaltered	0.473656	0.00972229	SUPRESSED	0.239114	0.185827	unaltered	1773469_at	PPH22	Hypothetical ORF
YDL194W	-0.760008	0.000121489	-0.184177	0.251044	unaltered	-0.464659	0.00856629	unaltered	-0.332045	0.052596	unaltered	1773758_at	SNF3	glucose sensor
YDL210W	-0.599738	0.000582552	-0.221885	0.150155	unaltered	-0.138373	0.437412	unaltered	-0.155778	0.370708	unaltered	1778622_at	UGA4	GABA-specific transport protein
YDL213C	-1.15261	8.85983e-05	0.737936	0.00464026	SUPRESSED	1.08287	0.000431344	SUPRESSED	0.905462	0.00164354	SUPRESSED	1772950_at	NOP6	Protein with similarity to hydrophilins, which are involved in the adaptive response to hyperosmotic conditions; computational analysis of large-scale protein-protein interaction data suggests a possible role in rRNA processing
YDL218W	-0.996278	0.000127217	0.238842	0.259863	unaltered	0.445217	0.0448846	SUPRESSED	0.410451	0.0685487	unaltered	1770125_at	DTD1	Hypothetical ORF
YDL231C	-0.673573	2.60491e-06	0.489044	0.00011929	SUPRESSED	0.538318	7.876e-05	SUPRESSED	0.423038	0.000491237	SUPRESSED	1774312_at	BRE4	contains several putative trans-membrane domains
YDL241W	-1.7196	3.98287e-05	0.405082	0.202118	unaltered	0.138017	0.743137	unaltered	0.093369	0.839157	unaltered	1775158_at	AAD4	Hypothetical ORF
YDL244W	-1.52608	3.1214e-08	0.0149114	0.927195	unaltered	0.329926	0.0170508	SUPRESSED	0.354695	0.0125998	SUPRESSED	1769913_s_at	THI13	Product of gene unknown
YDL246C	-2.18416	6.82416e-06	-0.50583	0.11997	unaltered	-0.353359	0.329123	unaltered	-0.602405	0.0816931	unaltered	1777143_s_at	SOR2	Protein of unknown function, computational analysis of large-scale protein-protein interaction data suggests a possible role in fructose or mannose metabolism
YDL247W	-0.658628	0.000688813	-0.593558	0.00283973	INCREASED	-0.192962	0.315151	unaltered	-0.203038	0.287608	unaltered	1773829_at	MPH2	Alpha-glucoside permease, transports maltose, maltotriose, alpha-methylglucoside, and turanose; identical to Mph3p; encoded in a subtelomeric position in a region likely to have undergone duplication
YDL248W	-0.830223	0.000993755	-0.0186569	0.950165	unaltered	-0.327437	0.181493	unaltered	-0.571393	0.0216205	unaltered	1772057_s_at	COS7	Protein of unknown function, member of a family of conserved, often subtelomerically-encoded proteins
YDR009W	-1.64051	0.0001245	0.59949	0.0849432	unaltered	0.695659	0.0559676	unaltered	1.07897	0.00618949	SUPRESSED	1778677_at	GAL3	Transcriptional regulator involved in activation of the GAL genes in response to galactose; forms a complex with Gal80p and Gal4p to relieve inhibition by Gal80p; binds galactose and ATP but does not have galactokinase activity
YDR021W	-0.657046	0.00014797	0.421856	0.00676196	SUPRESSED	0.676766	0.000373335	SUPRESSED	0.590652	0.00101569	SUPRESSED	1776348_at	FAL1	Nucleolar protein required for maturation of 18S rRNA, member of the eIF4A subfamily of DEAD-box ATP-dependent RNA helicases
YDR034C-A	-0.62028	0.0116943	0.356487	0.150062	unaltered	0.274438	0.318344	unaltered	-0.148504	0.631776	unaltered	1773197_at	LYS14	Similar to probable membrane protein YLR334C and ORF YOL106W
YDR066C	-0.766397	3.86451e-05	0.191407	0.176244	unaltered	0.272361	0.0653095	unaltered	0.282828	0.0601727	unaltered	1778483_at	RPS13	Hypothetical ORF
YDR076W	-0.673386	0.000752581	0.298531	0.0962739	unaltered	-0.0264722	0.92009	unaltered	0.136454	0.524686	unaltered	1769914_at	RAD55	Protein that stimulates strand exchange by stabilizing the binding of Rad51p to single-stranded DNA; involved in the recombinational repair of double-strand breaks in DNA during vegetative growth and meiosis; forms heterodimer with Rad57p
YDR078C	-0.90923	6.77276e-07	0.356458	0.00286403	SUPRESSED	0.353005	0.00343841	SUPRESSED	0.421012	0.00118067	SUPRESSED	1775412_at	SHU2	Suppressor of hydroxy-urea sensitivity
YDR106W	-1.1353	0.000195765	0.417686	0.100646	unaltered	0.778901	0.00613912	SUPRESSED	0.533198	0.0500607	unaltered	1774404_at	ARP10	actin-related protein
YDR121W	-0.728609	1.35604e-05	0.282954	0.0210427	SUPRESSED	0.530827	0.000535381	SUPRESSED	0.400274	0.00369979	SUPRESSED	1774797_at	DPB4	Shared subunit of DNA polymerase epsilon and of ISW2 yCHRAC chromatin accessibility complex; involved in both chromosomal DNA replication and in inheritance of telomeric silencing
YDR135C	-0.609099	1.33293e-05	0.49416	0.000213967	SUPRESSED	0.45933	0.000414061	SUPRESSED	0.500867	0.000294619	SUPRESSED	1779445_at	YCF1	Vacuolar glutathione S-conjugate transporter of the ATP-binding cassette family, has a role in detoxifying metals such as cadmium, mercury, and arsenite; also transports unconjugated bilirubin; similar to human cystic fibrosis protein CFTR
YDR169C-A	-0.974409	0.000106996	0.731414	0.00206037	SUPRESSED	0.295076	0.172141	unaltered	0.639254	0.00573982	SUPRESSED	1778565_at	STB3	Identified by fungal homology and RT-PCR
YDR205W	-0.696998	2.36107e-05	0.295765	0.0193414	SUPRESSED	0.190889	0.137275	unaltered	0.0956042	0.506073	unaltered	1769526_at	MSC2	Member of the cation diffusion facilitator family, localizes to the endoplasmic reticulum and nucleus; mutations affect the cellular distribution of zinc and also confer defects in meiotic recombination between homologous chromatids
YDR216W	-0.64034	0.0047685	1.0527	0.00031596	SUPRESSED	0.536155	0.0227953	SUPRESSED	0.894518	0.0011595	SUPRESSED	1776183_at	ADR1	Controls the expression of ADH2, peroxisomal protein genes, and genes required for ethanol, glycerol, and fatty acid utilization.
YDR221W	-0.592389	0.000132766	0.317044	0.0167492	SUPRESSED	0.0455849	0.790837	unaltered	0.110016	0.453827	unaltered	1774224_at	SPR28	Hypothetical ORF
YDR260C	-0.612741	0.000166625	0.152278	0.259923	unaltered	0.0820421	0.628117	unaltered	0.114883	0.465889	unaltered	1775522_at	SWM1	Spore Wall Maturation 1
YDR281C	-2.725	7.72858e-08	0.786669	0.00481839	SUPRESSED	0.983915	0.00131271	SUPRESSED	0.978956	0.00156172	SUPRESSED	1780137_at	PHM6	Protein of unknown function, expression is regulated by phosphate levels
YDR297W	-0.699936	0.000311592	0.494175	0.00655832	SUPRESSED	0.26767	0.126573	unaltered	0.241576	0.176838	unaltered	1771591_at	SUR2	Possibly hydroxylates ceramide-1 at C-4 to give ceramide-2. Or, hydroxylates DHS at C-4 to give PHS, which is acylated to give ceramide-2. Not yet clear whether DHS or ceramide-1 is the preferred substrate.
YDR305C	-0.851669	3.41851e-06	0.101244	0.400537	unaltered	0.343243	0.00803311	SUPRESSED	0.354795	0.00718664	SUPRESSED	1779317_at	HNT2	Dinucleoside triphosphate hydrolase; has similarity to the tumor suppressor FLIT and belongs to the histidine triad (HIT) superfamily of nucleotide-binding proteins
YDR314C	-1.37037	1.29727e-05	1.18013	0.000140165	SUPRESSED	0.540497	0.0220071	SUPRESSED	0.579544	0.0163761	SUPRESSED	1776580_at	PIB1	Hypothetical ORF
YDR317W	-1.32975	9.95741e-06	0.121715	0.58395	unaltered	0.284817	0.199886	unaltered	0.0941756	0.730514	unaltered	1777232_at	IPK1	Hypothetical ORF
YDR326C	-0.787043	0.0010682	0.764362	0.00261847	SUPRESSED	0.670056	0.00633231	SUPRESSED	0.568207	0.0177874	SUPRESSED	1774341_at	YCG1	Hypothetical ORF
YDR336W	-0.658205	1.02708e-05	0.239719	0.0244141	unaltered	0.211117	0.0504355	unaltered	0.182222	0.0968311	unaltered	1771148_at	MSN5	Hypothetical ORF
YDR352W	-0.597541	0.000588985	0.513667	0.00328786	SUPRESSED	0.216678	0.186619	unaltered	0.111325	0.548995	unaltered	1772146_at	SBE2	Hypothetical ORF
YDR357C	-0.640211	0.000721205	0.0489807	0.80686	unaltered	0.309201	0.0810432	unaltered	0.242014	0.186084	unaltered	1777725_at	SPC110	Protein of unknown function; green fluorescent protein (GFP)-fusion protein localizes to the cytoplasm in a punctate pattern
YDR366C	-0.746987	5.78523e-05	0.456315	0.0046081	SUPRESSED	0.327647	0.0320778	SUPRESSED	0.105674	0.544713	unaltered	1777645_at	ESF1	Hypothetical ORF
YDR367W	-0.717971	4.00248e-05	0.171975	0.196163	unaltered	0.15513	0.290242	unaltered	0.112227	0.470689	unaltered	1773165_at	ESF1	Protein of unknown function; green fluorescent protein (GFP)-fusion protein localizes to the cytoplasm in a punctate pattern
YDR374C	-1.0332	0.000280279	0.126324	0.63306	unaltered	0.518377	0.0413746	SUPRESSED	0.264413	0.327625	unaltered	1771806_at	FRQ1	Hypothetical ORF
YDR381C-A	-1.41941	1.71694e-05	0.668225	0.00904481	SUPRESSED	0.634813	0.013436	SUPRESSED	0.771457	0.00478774	SUPRESSED	1770879_at	YRA1	Hypothetical ORF identified by homology. See FEBS Letters [2000]487:31-36.
YDR384C	-1.14966	2.26521e-05	1.15114	8.45343e-05	SUPRESSED	0.611213	0.00606755	SUPRESSED	0.744894	0.00202553	SUPRESSED	1778111_at	ATO3	Plasma membrane protein, regulation pattern suggests a possible role in export of ammonia from the cell; member of the TC 9.B.33 YaaH family of putative transporters
YDR399W	-0.657125	0.000753129	0.283178	0.105712	unaltered	0.342585	0.0616677	unaltered	0.433427	0.0222299	SUPRESSED	1776262_at	HPT1	enzyme involved in de novo purine biosynthesis
YDR403W	-1.18827	8.85983e-05	-0.148313	0.565038	unaltered	0.425863	0.0922755	unaltered	0.360916	0.164462	unaltered	1779681_at	DIT1	Sporulation-specific enzyme required for spore wall maturation, involved in the production of a soluble LL-dityrosine-containing precursor of the spore wall; transcripts accumulate at the time of prospore enclosure
YDR414C	-0.730218	0.000165447	0.251243	0.11784	unaltered	-0.000496738	0.999528	unaltered	-0.196658	0.263022	unaltered	1772330_at	ERD1	Predicted membrane protein required for the retention of lumenal endoplasmic reticulum proteins; mutants secrete the endogenous ER protein, BiP (Kar2p)
YDR428C	-0.735777	0.000110404	0.034568	0.856913	unaltered	0.119303	0.512833	unaltered	0.241276	0.142831	unaltered	1771569_at	RPN9	Hypothetical ORF
YDR434W	-0.643515	2.29353e-05	0.270986	0.0197322	SUPRESSED	0.244761	0.0375175	unaltered	0.0972031	0.453349	unaltered	1780060_at	GPI17	Transmembrane protein subunit of the glycosylphosphatidylinositol transamidase complex that adds GPIs to newly synthesized proteins; human PIG-Sp homolog
YDR437W	-1.00191	0.00102191	0.696488	0.0167436	SUPRESSED	-0.205369	0.538295	unaltered	-0.159242	0.651809	unaltered	1773227_at	PPZ2	Protein required for cell viability
YDR441C	-1.09924	6.19621e-05	0.855731	0.00102352	SUPRESSED	0.612164	0.00925527	SUPRESSED	0.820388	0.00172383	SUPRESSED	1775083_at	APT2	Apparent pseudogene, not transcribed or translated under normal conditions; encodes a protein with similarity to adenine phosphoribosyltransferase, but artificially expressed protein exhibits no enzymatic activity
YDR498C	-0.738077	8.764e-06	0.113727	0.325247	unaltered	0.135858	0.273561	unaltered	0.0371968	0.814675	unaltered	1779080_at	SEC20	Identified in a screen for dense cells that accumulated invertase at the non-permissive temperature, SEC20 encodes a membrane glycoprotein v-SNARE involved in retrograde transport from the Golgi to the ER.
YDR506C	-0.601067	0.000673342	0.106946	0.521929	unaltered	-0.368402	0.0274364	unaltered	-0.429762	0.0131248	unaltered	1771670_at	PSP1	Hypothetical ORF
YDR534C	-0.852813	0.0302746	1.21752	0.00633235	SUPRESSED	1.18088	0.00845469	SUPRESSED	2.22648	0.000170971	SUPRESSED	1771344_at	FIT1	Mannoprotein that is incorporated into the cell wall via a glycosylphosphatidylinositol (GPI) anchor, involved in the retention of siderophore-iron in the cell wall
YDR539W	-1.33251	4.46127e-06	-0.125865	0.532185	unaltered	0.0557402	0.835953	unaltered	0.243299	0.239299	unaltered	1770253_at	PAD1	Hypothetical ORF
YDR541C	-1.11974	0.000472563	-0.206791	0.480519	unaltered	-0.0915965	0.814665	unaltered	-0.164147	0.641197	unaltered	1771286_at	PAD1	Hypothetical ORF
YEL019C	-0.984953	0.0012461	0.866903	0.00525575	SUPRESSED	0.542851	0.0646555	unaltered	0.532752	0.0751304	unaltered	1774083_at	MMS21	Protein involved in DNA repair
YEL022W	-0.766535	8.74626e-06	0.559522	0.00031981	SUPRESSED	0.684676	8.8974e-05	SUPRESSED	0.611352	0.000251673	SUPRESSED	1775459_at	GEA2	Guanine-nucleotide Exchange on ARF
YEL023C	-0.717719	0.000131678	-0.517813	0.00307729	INCREASED	0.015397	0.945899	unaltered	0.150306	0.387288	unaltered	1775035_at	RIP1	Hypothetical ORF
YEL038W	-1.26198	2.85601e-07	0.40566	0.00532874	SUPRESSED	0.386161	0.00803311	SUPRESSED	0.29443	0.0368518	SUPRESSED	1771179_at	UTR4	Product of gene unknown
YEL043W	-0.630397	0.000204808	0.37421	0.0128881	SUPRESSED	0.29421	0.0480479	SUPRESSED	0.222241	0.144281	unaltered	1778778_at	IES6	Hypothetical ORF
YEL057C	-1.24591	2.04648e-05	0.0338656	0.90079	unaltered	0.209364	0.388061	unaltered	0.0529351	0.866562	unaltered	1778254_at	PCM1	Hypothetical ORF
YEL059C-A	-2.0324	4.01905e-07	-1.02038	0.000387482	INCREASED	-0.249074	0.308819	unaltered	-0.521355	0.0281749	unaltered	1779115_at	SOM1	high copy suppressor of imp1 mutation, may be required for the function of the Imp1 peptidase and or the protein sorting machinery
YEL065W	-1.02157	0.0228574	1.00871	0.0327742	SUPRESSED	1.02996	0.0340361	SUPRESSED	1.9617	0.000887384	SUPRESSED	1772622_at	SIT1	Ferrioxamine B transporter, member of the ARN family of transporters that specifically recognize siderophore-iron chelates; transcription is induced during iron deprivation and diauxic shift; potentially phosphorylated by Cdc28p
YEL070W	-1.13452	7.52218e-06	0.269664	0.1153	unaltered	0.0210373	0.93355	unaltered	0.134217	0.508239	unaltered	1777667_s_at	DLD3	Hypothetical ORF
YEL076C	-0.784727	0.0108302	2.08977	2.28166e-05	SUPRESSED	1.14825	0.00186459	SUPRESSED	1.54849	0.000311867	SUPRESSED	1770447_s_at	YRF1-1 /// YRF1-2 /// YRF1-3 /// YRF1-4 /// YRF1-5 /// YRF1-6 /// YRF1-7	Hypothetical ORF
YER001W	-1.19736	0.000101654	0.73204	0.00677288	SUPRESSED	0.695806	0.0101825	SUPRESSED	0.263506	0.341873	unaltered	1776993_at	MNN1	Alpha-1,3-mannosyltransferase, integral membrane glycoprotein of the Golgi complex, required for addition of alpha1,3-mannose linkages to N-linked and O-linked oligosaccharides, one of five S. cerevisiae proteins of the MNN1 family
YER011W	-1.58228	0.00136396	1.66096	0.00195686	SUPRESSED	1.29595	0.0097218	SUPRESSED	1.99878	0.000729442	SUPRESSED	1778804_at	TIR1	Cold-shock induced protein of the Srp1p Tip1p family of serine-alanine-rich proteins. Encodes a stress-response cell wall mannoprotein and this gene is downregulated at acidic pH.
YER014C-A	-0.971089	0.000573495	0.532237	0.0363881	SUPRESSED	0.897399	0.00229306	SUPRESSED	0.527541	0.0472964	SUPRESSED	1774257_at	BUD25	Protein involved in bud-site selection; diploid mutants display a random budding pattern instead of the wild-type bipolar pattern
YER028C	-0.619847	0.000744433	0.385199	0.023875	SUPRESSED	0.671516	0.00103232	SUPRESSED	0.855545	0.000251673	SUPRESSED	1772540_at	MIG3	Probable transcriptional repressor involved in response to toxic agents such as hydroxyurea that inhibit ribonucleotide reductase; phosphorylation by Snf1p or the Mec1p pathway inactivates Mig3p, allowing induction of damage response genes
YER029C	-0.727829	3.9705e-05	0.316967	0.0231287	SUPRESSED	0.540321	0.00112069	SUPRESSED	0.387967	0.00992011	SUPRESSED	1777418_at	SMB1	associated with U1, U2, U4, and U5 snRNPs as part of the Sm-core that is common to all spliceosomal snRNPs
YER039C-A	-1.12111	0.00157367	-0.387168	0.241079	unaltered	-0.295054	0.440504	unaltered	-0.366665	0.318264	unaltered	1779736_at	HVG1	Hypothetical ORF
YER044C-A	-1.67569	2.63426e-06	0.7584	0.00305326	SUPRESSED	0.869256	0.00138449	SUPRESSED	0.828267	0.00215008	SUPRESSED	1776324_at	MEI4	Functions in early recombination
YER060W	-0.959535	0.000293311	-0.147247	0.540927	unaltered	-0.349771	0.143944	unaltered	-0.734706	0.00475691	unaltered	1779235_at	FCY21	Putative purine-cytosine permease, very similar to Fcy2p but cannot substitute for its function
YER061C	-0.649619	0.00328036	0.430135	0.0451327	SUPRESSED	0.346667	0.119606	unaltered	0.474119	0.0361456	SUPRESSED	1772283_at	CEM1	homology with beta-keto-acyl synthases
YER096W	-0.675245	0.00192074	0.162884	0.440848	unaltered	0.382342	0.0730785	unaltered	0.168905	0.479856	unaltered	1779267_at	SHC1	Sporulation-specific activator of Chs3p (chitin synthase III), required for the synthesis of the chitosan layer of ascospores; has similarity to Skt5p, which activates Chs3p during vegetative growth; transcriptionally induced at alkaline pH
YER099C	-0.67797	0.000195414	0.408824	0.0113823	SUPRESSED	0.142249	0.414093	unaltered	0.0310703	0.893554	unaltered	1779140_at	PRS2	5-phospho-ribosyl-1(alpha)-pyrophosphate synthetase, involved in nucleotide, histidine, and tryptophan biosynthesis; one of a five related enzymes, which are active as heteromultimeric complexes
YER106W	-1.01672	0.00208912	-0.0503242	0.899729	unaltered	0.444517	0.179773	unaltered	0.406923	0.228992	unaltered	1780089_at	MAM1	Monopolar microtubule Attachment during Meiosis I
YER115C	-0.818649	1.05122e-06	0.0422732	0.702577	unaltered	0.146039	0.163854	unaltered	0.107536	0.32876	unaltered	1778095_at	SPR6	sporulation-specific protein
YER187W	-2.72067	3.42906e-07	0.157121	0.619685	unaltered	0.441833	0.152868	unaltered	0.495014	0.110163	unaltered	1778200_at	FAU1	Hypothetical ORF
YFL003C	-1.156	2.33764e-06	0.0230101	0.90542	unaltered	0.273804	0.0853485	unaltered	0.320847	0.048394	SUPRESSED	1776312_at	MSH4	dispensable for DNA repair, required for full levels of reciprocal exchange and spore viability
YFL012W	-1.6317	6.38229e-06	0.28679	0.234018	unaltered	0.41709	0.0987052	unaltered	0.476188	0.0630886	unaltered	1769515_at	IES1	Hypothetical ORF
YFL025C	-0.936113	3.828e-06	0.693966	0.000142567	SUPRESSED	0.454757	0.00282171	SUPRESSED	0.351203	0.0140779	SUPRESSED	1775355_at	BST1	Negatively regulates COPII vesicle formation
YFL051C	-0.975541	0.00149647	0.41615	0.145168	unaltered	0.385092	0.208683	unaltered	0.487762	0.108702	unaltered	1778805_at	DAK2	Hypothetical ORF
YFL059W	-0.695326	0.00060059	-0.116599	0.541712	unaltered	0.356542	0.0574421	unaltered	0.283932	0.138676	unaltered	1770343_s_at	SNZ3	Snooze: stationary phase-induced gene family
YFL060C	-1.32472	1.35392e-06	0.212534	0.194677	unaltered	0.421841	0.016522	SUPRESSED	0.447629	0.0131344	SUPRESSED	1778453_s_at	SNO3	Protein of unknown function, nearly identical to Sno2p; expression is induced before the diauxic shift and also in the absence of thiamin
YFL064C	-0.859315	0.00452594	1.46044	0.000222651	SUPRESSED	0.540143	0.0789678	unaltered	0.768937	0.0165749	SUPRESSED	1772122_s_at	YRF1-1 /// YRF1-2 /// YRF1-3 /// YRF1-5 /// YRF1-6 /// YRF1-7	Hypothetical ORF
YFL065C	-1.13293	0.000229831	1.69296	2.91768e-05	SUPRESSED	0.797931	0.00592144	SUPRESSED	1.06787	0.00103281	SUPRESSED	1777553_s_at	YRF1-1 /// YRF1-2 /// YRF1-3 /// YRF1-5 /// YRF1-6 /// YRF1-7	Hypothetical ORF
YFL067W	-0.885758	0.00346122	0.467235	0.107389	unaltered	0.883795	0.00636242	SUPRESSED	0.620394	0.0458136	SUPRESSED	1769759_at	---	Hypothetical ORF
YFL068W	-1.80876	3.67698e-06	1.63617	2.91768e-05	SUPRESSED	1.41182	0.000110633	SUPRESSED	1.21179	0.000412887	SUPRESSED	1775564_at	---	Hypothetical ORF
YFR012W	-1.50904	2.08204e-05	-0.0560914	0.862138	unaltered	0.0195085	0.961576	unaltered	0.00149149	0.996879	unaltered	1777184_at	UBP6	Hypothetical ORF
YFR012W-A	-1.49467	0.000233471	-0.643065	0.0622323	unaltered	0.154599	0.730038	unaltered	0.0393501	0.941897	unaltered	1774245_at	UBP6	Hypothetical ORF identified by homology. See FEBS Letters [2000] 487:31-36.
YFR018C	-0.649777	4.10272e-05	0.0290722	0.844542	unaltered	0.120173	0.380174	unaltered	0.151983	0.250377	unaltered	1773382_at	GSY1	Hypothetical ORF
YFR023W	-0.858828	0.00175942	-0.39948	0.119824	unaltered	0.153927	0.633758	unaltered	0.0489839	0.900899	unaltered	1774858_at	PES4	Suppressor of DNA polymerase epsilon mutation; similar to YHR015W
YFR045W	-0.624797	0.00245061	-0.175357	0.381295	unaltered	-0.313033	0.129044	unaltered	-0.299677	0.152678	unaltered	1770639_at	ERJ5	Hypothetical ORF
YGL005C	-0.996718	2.51084e-06	-0.0220888	0.895725	unaltered	0.164755	0.251369	unaltered	0.149611	0.308132	unaltered	1773539_at	COG7	Conserved Oligomeric Golgi complex 7 Complexed with Cog8p
YGL021W	-0.693389	0.000496308	0.603019	0.00268511	SUPRESSED	0.379609	0.0384929	SUPRESSED	0.257771	0.16931	unaltered	1776407_at	ALK1	leucine zipper (putative), membrane protein (putative)
YGL027C	-1.45089	1.00565e-07	0.702732	0.000180001	SUPRESSED	0.725669	0.000180165	SUPRESSED	0.617723	0.000618533	SUPRESSED	1775263_at	CWH41	Processing alpha glucosidase I, involved in assembly of cell wall beta 1,6 glucan and asparagine-linked protein glycosylation; ER type II integral membrane N-glycoprotein; disruption leads to a K1 killer toxin-resistant phenotype
YGL033W	-1.12475	0.00104568	0.499173	0.110907	unaltered	0.874068	0.0106326	SUPRESSED	0.717002	0.0331076	SUPRESSED	1775231_at	HOP2	Meiosis-specific protein that localizes to chromosomes, preventing synapsis between nonhomologous chromosomes and ensuring synapsis between homologs; complexes with Mnd1p to promote homolog pairing and meiotic double-strand break repair
YGL038C	-0.724122	0.000992035	0.207469	0.307264	unaltered	0.27533	0.199886	unaltered	0.116519	0.644469	unaltered	1770551_at	OCH1	Mannosyltransferase of the cis-Golgi apparatus, initiates the polymannose outer chain elongation of N-linked oligosaccharides of glycoproteins
YGL041C-B	-0.967574	0.000212685	0.750133	0.00285768	SUPRESSED	1.15236	0.000183945	SUPRESSED	0.934482	0.000884466	SUPRESSED	1771853_at	DST1	Identified by fungal homology and RT-PCR
YGL051W	-1.50112	4.48397e-07	0.992713	6.12066e-05	SUPRESSED	0.761262	0.000431344	SUPRESSED	0.750984	0.000589049	SUPRESSED	1779202_at	MST27	Putative integral membrane protein, involved in vesicle formation; forms complex with Mst28p; member of DUP240 gene family; binds COPI and COPII vesicles
YGL063W	-0.930609	0.000211853	0.447023	0.037487	SUPRESSED	0.220412	0.351805	unaltered	0.215181	0.365063	unaltered	1771884_at	PUS2	pseudouridine synthase 2
YGL158W	-1.43591	0.00239826	0.37911	0.409641	unaltered	0.968087	0.0393591	SUPRESSED	0.667749	0.164586	unaltered	1776044_at	RCK1	Serine threonine protein kinase
YGL160W	-0.600165	1.79869e-05	0.241114	0.0218202	unaltered	-0.0420706	0.753948	unaltered	-0.0863866	0.465023	unaltered	1772298_at	YIP5	Hypothetical ORF
YGL168W	-0.664684	0.00403529	0.52928	0.0221993	SUPRESSED	0.649708	0.00833175	SUPRESSED	0.379998	0.110033	unaltered	1771508_at	HUR1	Protein required for hydroxyurea resistance; functions in DNA replication
YGL186C	-0.762577	1.14196e-05	0.283402	0.023561	SUPRESSED	0.266483	0.0363898	SUPRESSED	0.271926	0.0356496	SUPRESSED	1772701_at	TPN1	transport of pyridoxine
YGL192W	-0.792745	0.00444501	-0.0705939	0.828448	unaltered	0.882312	0.00430531	SUPRESSED	0.775722	0.0100546	SUPRESSED	1779702_at	IME4	Probable mRNA N6-adenosine methyltransferase that is required for IME1 transcript accumulation and for sporulation; expression is induced in starved MATa MAT alpha diploid cells
YGL194C	-1.42212	3.80184e-05	0.95291	0.00191267	SUPRESSED	0.446814	0.10315	unaltered	0.629278	0.0257306	SUPRESSED	1777548_at	HOS2	Histone deacetylase required for gene activation via specific deacetylation of lysines in H3 and H4 histone tails; subunit of the Set3 complex, a meiotic-specific repressor of sporulation specific genes that contains deacetylase activity
YGL235W	-0.797292	0.00077393	0.574965	0.011375	SUPRESSED	0.417503	0.0616677	unaltered	0.572487	0.0145152	SUPRESSED	1771904_at	MTO1	Protein of unknown function, potential Cdc28p substrate
YGL240W	-1.5888	1.43394e-06	1.40059	1.69791e-05	SUPRESSED	0.878654	0.000564306	SUPRESSED	0.775652	0.00147505	SUPRESSED	1770636_at	DOC1	Processivity factor required for the ubiquitination activity of the anaphase promoting complex (APC), mediates the activity of the APC by contributing to substrate recognition; involved in cyclin proteolysis
YGL247W	-0.845253	4.43038e-06	0.203924	0.0895694	unaltered	0.418863	0.00281528	SUPRESSED	0.365736	0.00691324	SUPRESSED	1777686_at	BRR6	Bad Response to Refrigeration
YGL249W	-1.86812	7.74539e-07	0.999367	0.000406234	SUPRESSED	1.06548	0.000301507	SUPRESSED	1.03741	0.00045284	SUPRESSED	1779764_at	ZIP2	Required for ZIPpering up meiotic chromosomes during chromosome synapsis
YGL250W	-0.769915	0.00276608	-0.242793	0.331683	unaltered	-0.184647	0.526953	unaltered	-0.238797	0.390402	unaltered	1772763_at	HFM1	Hypothetical ORF
YGL254W	-0.593199	0.00262786	0.380653	0.0453056	SUPRESSED	0.0867614	0.721741	unaltered	0.259948	0.200319	unaltered	1771100_at	FZF1	Transcription factor involved in sulfite resistance; contains five zinc-fingers; activates SSU1 transcription
YGL263W	-1.99412	0.00602904	1.73962	0.0192569	SUPRESSED	1.81648	0.0175329	SUPRESSED	0.0379296	0.973796	unaltered	1779143_at	COS12	Protein of unknown function, member of a family of conserved, often subtelomerically-encoded proteins
YGR016W	-0.694163	0.000729024	0.503109	0.0105407	SUPRESSED	0.00775905	0.979777	unaltered	-0.0274009	0.926258	unaltered	1775839_at	MSB2	Hypothetical ORF
YGR035C	-1.22104	0.0291791	0.597405	0.308493	unaltered	1.00303	0.0974513	unaltered	1.60972	0.0119292	SUPRESSED	1778735_at	RPL26B	Protein of unknown function, potential Cdc28p substrate; transcription is activated by paralogous transcription factors Yrm1p and Yrr1p along with genes involved in multidrug resistance
YGR035W-A	-1.04927	5.36536e-05	0.447489	0.0303925	SUPRESSED	1.40556	2.60927e-05	SUPRESSED	0.895189	0.00064968	SUPRESSED	1775588_at	RPL26B	Identified by expression profiling and mass spectrometry
YGR052W	-1.77119	0.000291245	1.31513	0.00460819	SUPRESSED	0.629959	0.154861	unaltered	0.347287	0.476433	unaltered	1772958_at	SCM4	The authentic, non-tagged protein was localized to the mitochondria
YGR053C	-1.47298	3.26208e-05	-0.314246	0.237845	unaltered	0.271241	0.366926	unaltered	0.333698	0.251383	unaltered	1771288_at	SCM4	Hypothetical ORF
YGR066C	-1.11919	0.000472039	0.235812	0.412031	unaltered	0.308478	0.321509	unaltered	0.719804	0.0180616	SUPRESSED	1773662_at	VHT1	Hypothetical ORF
YGR067C	-1.44069	3.18865e-05	-0.0505942	0.877004	unaltered	-0.1124	0.743137	unaltered	0.0139882	0.973538	unaltered	1777536_at	VHT1	Hypothetical ORF; has similarity to Adr1p DNA-binding domain
YGR089W	-0.749685	5.60577e-05	0.345885	0.0209384	SUPRESSED	0.435002	0.00671732	SUPRESSED	0.235324	0.126443	unaltered	1771575_at	NNF2	Protein that exhibits physical and genetic interactions with Rpb8p, which is a subunit of RNA polymerases I, II, and III; computational analysis of large-scale protein-protein interaction data suggests a role in chromosome segregation
YGR096W	-0.593177	0.000130199	0.253557	0.0480024	unaltered	0.369328	0.00817345	SUPRESSED	0.315872	0.0211258	SUPRESSED	1777705_at	TPC1	Tpc1p is a transporter that catalyzes the uptake of the essential cofactor thiamine pyrophosphate (ThPP) into mitochondria; it is located in the mitochondrial membrane and its expression appears to be regulated by carbon source
YGR121W-A	-1.14306	7.74577e-05	0.74668	0.00375923	SUPRESSED	1.0415	0.00046848	SUPRESSED	0.96969	0.000917495	SUPRESSED	1778272_at	MEP1	Identified by fungal homology and RT-PCR
YGR126W	-1.23127	0.00204419	1.36634	0.00192742	SUPRESSED	0.226055	0.632468	unaltered	0.223816	0.634119	unaltered	1774571_at	ASN2	Hypothetical ORF
YGR129W	-0.8665	0.000762346	0.363597	0.116128	unaltered	0.481143	0.0472348	SUPRESSED	0.588434	0.0192981	SUPRESSED	1774505_at	SYF2	SYnthetic lethal with cdcForty
YGR138C	-0.651809	0.0111231	0.252848	0.336567	unaltered	0.214394	0.477412	unaltered	-0.15344	0.634301	unaltered	1777945_at	TPO2	Polyamine transport protein
YGR141W	-0.671048	0.000672783	0.319138	0.0709969	unaltered	-7.57328e-05	0.999557	unaltered	0.0523265	0.835642	unaltered	1771187_at	VPS62	Vps62p
YGR145W	-0.657829	0.000749639	0.546334	0.00488799	SUPRESSED	0.682742	0.00134485	SUPRESSED	0.646538	0.00217379	SUPRESSED	1773994_at	THI4	Essential protein of unknown function
YGR177C	-1.14695	6.46044e-05	0.716949	0.00440098	SUPRESSED	0.614384	0.0118757	SUPRESSED	0.373087	0.119482	unaltered	1771190_at	ATF2	Alcohol acetyltransferase, may play a role in steroid detoxification; forms volatile esters during fermentation, which is important in brewing
YGR191W	-0.664426	0.000248943	0.598974	0.00118411	SUPRESSED	0.279091	0.0816727	unaltered	0.277826	0.0885336	unaltered	1779940_at	HIP1	High-affinity histidine permease, also involved in the transport of manganese ions
YGR204C-A	-1.95968	4.2235e-06	1.44279	0.000160765	SUPRESSED	0.941326	0.00331061	SUPRESSED	0.831167	0.00752051	SUPRESSED	1770230_at	ADE3	Identified by gene-trapping, microarray-based expression analysis, and genome-wide homology searching
YGR206W	-0.687977	2.2554e-05	-0.279953	0.0231977	INCREASED	-0.200895	0.108296	unaltered	-0.146396	0.261394	unaltered	1776809_at	ADE3	Hypothetical ORF
YGR217W	-0.640677	0.000703189	0.522579	0.00516121	SUPRESSED	0.44639	0.0142864	SUPRESSED	0.437175	0.0175358	SUPRESSED	1772170_at	CCH1	calcium channel
YGR225W	-0.749148	0.000968862	-0.560937	0.0109109	INCREASED	-0.17963	0.454824	unaltered	0.0781295	0.780279	unaltered	1778024_at	AMA1	Required for sporulation, highly induced during sporulation; activator of meiotic anaphase promoting complex
YGR227W	-0.630805	0.000128014	0.342043	0.0152352	SUPRESSED	-0.0640742	0.712284	unaltered	-0.0355175	0.857075	unaltered	1773176_at	DIE2	Dolichyl-phosphoglucose-dependent glucosyltransferase of the ER, functions in the dolichol pathway that synthesizes the dolichol-linked oligosaccharide precursor for N-linked protein glycosylation, has a role in regulation of ITR1 and INO1
YGR233C	-1.19653	3.1214e-08	0.700178	2.07635e-05	SUPRESSED	0.637865	5.50481e-05	SUPRESSED	0.571842	0.000146385	SUPRESSED	1772045_at	PHO81	Cyclin-dependent kinase (CDK) inhibitor, regulates Pho80p-Pho85p and Pcl7p-Pho85p cyclin-CDK complexes in response to phosphate levels; required for derepression of PHO5; transcriptionally regulated by Pho4p and Pho2p
YGR243W	-0.915437	0.0028502	0.406637	0.165061	unaltered	0.751938	0.0165955	SUPRESSED	0.951086	0.00475021	SUPRESSED	1777561_at	YAP1802	The authentic, non-tagged protein was localized to mitochondria
YGR263C	-0.787114	2.41678e-05	0.0103204	0.954619	unaltered	0.120915	0.44958	unaltered	0.0124166	0.954078	unaltered	1773445_at	BUD32	presents weak similarity to a putative E. coli protein defined as a lipase-like enzyme
YGR273C	-0.826389	0.0142603	-0.0144143	0.975917	unaltered	0.753314	0.0362541	SUPRESSED	0.489928	0.183747	unaltered	1773674_at	SLH1	Hypothetical ORF
YGR281W	-0.601904	5.70633e-05	0.674496	8.23929e-05	SUPRESSED	0.342149	0.00783263	SUPRESSED	0.605878	0.000247987	SUPRESSED	1773075_at	YOR1	Plasma membrane transporter of the ATP-binding cassette (ABC) family, mediates export of many different organic anions including oligomycin
YHL009W-A	-1.24964	0.00496584	1.16939	0.011296	SUPRESSED	0.836156	0.0651614	unaltered	0.70158	0.129795	unaltered	1775854_s_at	YAP3	TyA Gag protein; the main structural constituent of virus-like particles (VLPs)
YHL012W	-0.949858	0.000705328	0.595197	0.0219923	SUPRESSED	0.544108	0.0387904	SUPRESSED	0.627126	0.0208881	SUPRESSED	1773291_at	YLF2	Hypothetical ORF
YHL015W-A	-1.17138	0.000488579	0.817528	0.00962849	SUPRESSED	0.823719	0.0103366	SUPRESSED	0.69885	0.027323	SUPRESSED	1775337_at	DUR3	Identified by expression profiling and mass spectrometry
YHL016C	-0.636816	0.00306616	-0.0240978	0.92614	unaltered	0.0787856	0.775604	unaltered	0.304719	0.167761	unaltered	1778128_at	DUR3	Plasma membrane urea transporter, expression is highly sensitive to nitrogen catabolite repression and induced by allophanate, the last intermediate of the allantoin degradative pathway
YHL042W	-0.646379	0.00325836	0.271077	0.197048	unaltered	0.0563184	0.849335	unaltered	0.0501152	0.871479	unaltered	1772066_at	ECM34	Hypothetical ORF
YHL043W	-0.82231	0.000985514	0.337276	0.13787	unaltered	0.384675	0.107089	unaltered	0.123022	0.672457	unaltered	1772536_at	ECM34	Non-essential protein of unknown function
YHL044W	-2.37418	4.2977e-06	0.167763	0.648452	unaltered	0.341709	0.367429	unaltered	0.688182	0.0545503	unaltered	1779914_at	ARN2	Putative integral membrane protein, member of DUP240 gene family; green fluorescent protein (GFP)-fusion protein localizes to the plasma membrane in a punctate pattern
YHL047C	-1.94597	0.000769996	2.25528	0.00057574	SUPRESSED	1.81399	0.00284007	SUPRESSED	3.17376	9.3518e-05	SUPRESSED	1776679_at	ARN2	Transporter, member of the ARN family of transporters that specifically recognize siderophore-iron chelates; responsible for uptake of iron bound to the siderophore triacetylfusarinine C
YHL048W	-2.26149	4.53788e-06	1.87409	8.18651e-05	SUPRESSED	2.08315	4.48947e-05	SUPRESSED	1.84713	0.00013558	SUPRESSED	1776485_at	COS8	Nuclear membrane protein, member of a family of conserved, often subtelomerically-encoded proteins; regulation suggests a potential role in the unfolded protein response
YHR014W	-0.75492	0.003408	0.0265086	0.933234	unaltered	0.367461	0.162344	unaltered	0.27276	0.321407	unaltered	1769384_at	SPO13	Meiosis-specific protein of unknown function, involved in maintaining sister chromatid cohesion during meiosis I as well as promoting proper attachment of kinetochores to the spindle during meiosis I and meiosis II
YHR015W	-1.07974	8.87887e-05	-0.607021	0.0100033	INCREASED	0.100579	0.725893	unaltered	-0.0135415	0.968504	unaltered	1775251_at	MIP6	RNA-binding protein, interacts with MEX67
YHR021W-A	-1.71764	3.73238e-05	1.2577	0.0010268	SUPRESSED	1.66585	0.000180165	SUPRESSED	1.59057	0.00030171	SUPRESSED	1776087_at	ECM12	Non-essential protein of unknown function
YHR022C	-0.731089	0.00970894	0.341584	0.226244	unaltered	0.492858	0.0955198	unaltered	0.473821	0.115463	unaltered	1778153_at	ECM12	Hypothetical ORF
YHR022C-A	-0.759593	0.0318954	0.49522	0.176888	unaltered	0.323845	0.446533	unaltered	0.260341	0.558368	unaltered	1773769_at	ECM12	Identified by gene-trapping, microarray-based expression analysis, and genome-wide homology searching
YHR032W	-0.649421	0.00246108	0.521237	0.0147053	SUPRESSED	0.172783	0.466593	unaltered	0.122087	0.631701	unaltered	1780102_at	RRM3	Hypothetical ORF
YHR040W	-0.655499	0.000441304	0.0536091	0.777177	unaltered	0.797805	0.000301507	SUPRESSED	0.614948	0.00185065	SUPRESSED	1770666_at	BCD1	Box C D snoRNA accumulation
YHR048W	-1.95711	0.000259594	1.96185	0.000583934	SUPRESSED	0.936754	0.0487284	SUPRESSED	1.49085	0.0044898	SUPRESSED	1779904_at	AAP1	Hypothetical ORF
YHR054C	-0.848615	2.29194e-05	0.0364647	0.839592	unaltered	0.296666	0.0546947	unaltered	0.253731	0.106173	unaltered	1772467_s_at	CUP1-1	Hypothetical ORF
YHR057C	-0.999775	2.08924e-07	-0.0926472	0.371745	unaltered	0.198772	0.0610892	unaltered	0.0506466	0.699628	unaltered	1770201_at	CPR2	Peptidyl-prolyl cis-trans isomerase (cyclophilin), catalyzes the cis-trans isomerization of peptide bonds N-terminal to proline residues; has a potential role in the secretory pathway
YHR075C	-0.855029	0.00158379	-0.159756	0.551736	unaltered	0.260771	0.35706	unaltered	0.306675	0.266717	unaltered	1778501_at	PPE1	Protein with carboxyl methyl esterase activity that may have a role in demethylation of the phosphoprotein phosphatase catalytic subunit; also identified as a small subunit mitochondrial ribosomal protein
YHR078W	-0.909399	4.89797e-07	0.332157	0.00363271	SUPRESSED	0.142139	0.18778	unaltered	0.0439687	0.74295	unaltered	1777744_at	NMD2	Hypothetical ORF
YHR081W	-0.605745	0.00105833	0.45381	0.0116494	SUPRESSED	0.662348	0.00130645	SUPRESSED	0.613068	0.00244855	SUPRESSED	1773772_at	LRP1	Like an rRNA Processing protein. Homolog of mammalian C1D, which is a nuclear matrix protein involved in regulation of DNA repair and recombination.
YHR088W	-0.798027	6.22245e-05	0.651993	0.000742553	SUPRESSED	0.996981	4.89452e-05	SUPRESSED	0.849005	0.000175408	SUPRESSED	1777405_at	RPF1	Nucleolar protein involved in the assembly of the large ribosomal subunit; contains a sigma(70)-like motif, which is thought to bind RNA
YHR100C	-0.606284	0.000636327	0.143591	0.373266	unaltered	0.22989	0.171027	unaltered	0.257629	0.125424	unaltered	1776033_at	TRA1	Hypothetical ORF
YHR105W	-1.00395	0.00249583	0.436869	0.165715	unaltered	-0.19298	0.625175	unaltered	0.0215655	0.965836	unaltered	1776964_at	YPT35	Hypothetical ORF
YHR136C	-2.60617	0.000106244	0.219685	0.720594	unaltered	0.461929	0.46532	unaltered	0.246482	0.73025	unaltered	1775402_at	SPL2	Protein with similarity to cyclin-dependent kinase inhibitors, overproduction suppresses a plc1 null mutation; green fluorescent protein (GFP)-fusion protein localizes to the cytoplasm in a punctate pattern
YHR140W	-0.591378	0.0202981	0.00679758	0.984312	unaltered	-0.0708246	0.847097	unaltered	0.168879	0.599668	unaltered	1771364_at	SPS100	Hypothetical ORF
YHR148W	-0.58534	0.000390169	0.407062	0.00848672	SUPRESSED	0.617121	0.000693006	SUPRESSED	0.443447	0.00621406	SUPRESSED	1777403_at	IMP3	Component of the SSU processome, which is required for pre-18S rRNA processing, essential protein that interacts with Mpp10p and mediates interactions of Imp4p and Mpp10p with U3 snoRNA
YHR160C	-0.989891	0.000696086	0.0393444	0.905659	unaltered	0.448476	0.100451	unaltered	0.0807343	0.827303	unaltered	1779560_at	PEX18	Peroxin; Pex18p and Pex21p are partially functionally redundant.
YHR176W	-1.13788	1.33293e-05	-0.158461	0.402167	unaltered	0.294864	0.12918	unaltered	0.436305	0.0277159	SUPRESSED	1772738_at	FMO1	Flavin-containing monooxygenase, localized to the cytoplasmic face of the ER membrane; catalyzes oxidation of biological thiols to maintain the ER redox buffer ratio for correct folding of disulfide-bonded proteins
YHR184W	-3.71275	4.78006e-09	0.118624	0.683466	unaltered	0.379999	0.171435	unaltered	0.327459	0.25076	unaltered	1774775_at	SSP1	Involved in the control of meiotic nuclear divisions & spore formation; dispensable for mitosis, premeiotic DNA synthesis, recombination, meiosis I, meiosis II, & initiation of prospore walls; required for spore wall elongation
YHR202W	-0.920905	0.000208939	-0.289199	0.165061	unaltered	-0.295817	0.182435	unaltered	-0.257978	0.256265	unaltered	1774584_at	PPX1	Hypothetical ORF
YHR213W	-0.679403	0.000327621	0.00667168	0.976517	unaltered	0.292397	0.0851547	unaltered	0.128747	0.501954	unaltered	1777188_at	FLO5	Hypothetical ORF
YHR213W-A	-1.23829	0.000705298	0.743027	0.0271411	SUPRESSED	0.784999	0.024042	SUPRESSED	0.903131	0.0122984	SUPRESSED	1774496_at	FLO5	Identified by gene-trapping, microarray-based expression analysis, and genome-wide homology searching
YHR214C-E	-1.42364	4.86957e-05	0.458537	0.0892895	unaltered	0.789632	0.00802036	SUPRESSED	0.661116	0.0232415	SUPRESSED	1773293_at	FLO5	Identified by gene-trapping, microarray-based expression analysis, and genome-wide homology searching
YIL003W	-1.09832	1.94944e-06	0.308626	0.0337888	SUPRESSED	0.405797	0.00918875	SUPRESSED	0.40183	0.010801	SUPRESSED	1774116_at	CFD1	Highly conserved, putative P-loop ATPase localized in the cytoplasm; has a potential role in assembly of iron-sulfur clusters in proteins
YIL011W	-0.958178	8.98997e-05	0.581408	0.00655832	SUPRESSED	0.895313	0.000458275	SUPRESSED	1.01332	0.000251673	SUPRESSED	1774829_at	TIR3	TIP1-related
YIL013C	-2.89832	2.54126e-08	0.651289	0.0103813	SUPRESSED	0.46121	0.0633409	unaltered	0.82435	0.00314036	SUPRESSED	1771944_at	PDR11	ATP-dependent permease, member of ATP-binding cassette (ABC) transporter family
YIL015W	-9.3038	3.16311e-16	9.1175	8.37505e-16	SUPRESSED	8.81467	1.33794e-15	SUPRESSED	8.71068	1.57729e-15	SUPRESSED	1778408_at	BAR1	extracellular protease synthesized in a-cells that cleaves and inactivates alpha factor
YIL016W	-0.635393	0.000165447	0.3419	0.0188869	SUPRESSED	0.53832	0.00144904	SUPRESSED	0.453008	0.00480095	SUPRESSED	1773177_at	SNL1	Suppressor of nup116-C lethal. Snl1p is the first Bag domain protein identified in S. cerevisiae.
YIL019W	-0.603611	0.00413314	0.302009	0.137707	unaltered	0.789914	0.00137491	SUPRESSED	0.595813	0.00894826	SUPRESSED	1770008_at	HIS6	Protein required for pre-rRNA processing and 40S ribosomal subunit assembly
YIL029C	-0.719852	0.00602904	-0.173512	0.526047	unaltered	0.0613407	0.868743	unaltered	0.0914163	0.797345	unaltered	1772007_at	SSM4	Hypothetical ORF
YIL030C	-0.729033	0.000152579	0.510297	0.00419625	SUPRESSED	0.330293	0.0471569	SUPRESSED	0.242306	0.154881	unaltered	1772809_at	SSM4	Protein involved in mRNA turnover
YIL064W	-1.38615	1.99098e-05	0.790051	0.00328786	SUPRESSED	1.01308	0.000731533	SUPRESSED	0.836616	0.00282998	SUPRESSED	1773741_at	FIS1	Putative S-adenosylmethionine-dependent methyltransferase of the seven beta-strand family
YIL067C	-1.07262	2.74044e-07	0.0697278	0.557692	unaltered	-0.106965	0.401358	unaltered	-0.00983947	0.95557	unaltered	1777531_at	SEC6	Hypothetical ORF
YIL072W	-0.684939	0.000721205	-0.710546	0.00116001	INCREASED	-0.650431	0.00236776	unaltered	-0.574481	0.00552792	unaltered	1778823_at	HOP1	Meiosis-specific DNA binding protein that displays Red1p dependent localization to the unsynapsed axial-lateral elements of the synaptonemal complex; required for homologous chromosome synapsis and chiasma formation
YIL073C	-0.647947	0.00883567	-0.560718	0.027131	INCREASED	-0.479515	0.0627677	unaltered	-0.169159	0.575247	unaltered	1771104_at	SPO22	Meiosis-specific protein with similarity to phospholipase A2, involved in completion of nuclear divisions during meiosis; induced early in meiosis
YIL085C	-0.768487	6.91981e-05	0.167821	0.270704	unaltered	0.00264019	0.993156	unaltered	-0.158005	0.354276	unaltered	1776397_at	KTR7	Putative mannosyltransferase of the KRE2 family
YIL089W	-0.853568	5.98855e-06	0.320663	0.0149876	SUPRESSED	0.174989	0.191733	unaltered	0.237631	0.0752409	unaltered	1775191_at	RSM25	Hypothetical ORF
YIL096C	-0.815758	0.000415509	0.681783	0.0029881	SUPRESSED	0.874162	0.000655303	SUPRESSED	0.843151	0.000953911	SUPRESSED	1770967_at	FYV10	Hypothetical ORF
YIL134C-A	-1.07074	0.000588275	0.702007	0.015257	SUPRESSED	0.892564	0.00447282	SUPRESSED	0.912069	0.00426838	SUPRESSED	1773906_at	VHS2	Identified by fungal homology and RT-PCR
YIL147C	-0.640825	8.19652e-05	0.688522	0.000140165	SUPRESSED	0.558369	0.000687305	SUPRESSED	0.577128	0.000641155	SUPRESSED	1778248_at	SLN1	Synthetic lethal of N-end rule
YIL150C	-0.762488	0.00488256	1.2446	0.000332991	SUPRESSED	0.54176	0.0499802	SUPRESSED	0.639897	0.024821	SUPRESSED	1771084_at	MCM10	Protein required for S-phase (DNA synthesis) initiation or completion
YIL161W	-0.718107	1.38099e-05	0.0646974	0.608998	unaltered	0.316724	0.0123003	SUPRESSED	0.208816	0.0926151	unaltered	1769708_at	SUC2	Hypothetical ORF
YIL172C	-1.35903	1.41275e-05	-0.494726	0.0297482	INCREASED	0.140811	0.606648	unaltered	0.432067	0.0664115	unaltered	1775391_s_at	VTH1	Hypothetical ORF
YIL173W	-0.930186	1.1654e-05	0.567304	0.00133798	SUPRESSED	0.0434574	0.836051	unaltered	0.410588	0.0120958	SUPRESSED	1773686_s_at	VTH1	vps ten homolog
YIL176C	-1.57113	2.564e-05	0.568292	0.0427766	SUPRESSED	-0.0743938	0.848288	unaltered	0.14432	0.684139	unaltered	1769518_x_at	PAU1	Hypothetical ORF
YIR026C	-1.57912	2.38301e-06	0.916988	0.00051856	SUPRESSED	1.03081	0.000290748	SUPRESSED	0.984393	0.00048614	SUPRESSED	1770205_at	YVH1	nitrogen starvation-induced protein phosphatase
YIR027C	-1.32736	5.53339e-06	0.0356457	0.88449	unaltered	0.0392107	0.889157	unaltered	0.0424232	0.884638	unaltered	1774012_at	DAL1	Allantoinase, converts allantoin to allantoate in the first step of allantoin degradation; expression sensitive to nitrogen catabolite repression
YIR028W	-1.00101	1.50705e-05	0.0871142	0.627711	unaltered	0.321573	0.06177	unaltered	0.184272	0.313521	unaltered	1779095_at	DAL4	Allantoin permease; expression sensitive to nitrogen catabolite repression and induced by allophanate, an intermediate in allantoin degradation
YIR030C	-1.80845	3.15115e-09	0.245365	0.0479052	unaltered	0.537946	0.000608934	SUPRESSED	0.268221	0.0404288	SUPRESSED	1771073_at	DCG1	Protein of unknown function, expression is sensitive to nitrogen catabolite repression and regulated by Dal80p; contains transmembrane domain
YIR032C	-1.21654	2.69924e-05	0.164573	0.463027	unaltered	0.447835	0.0470294	SUPRESSED	0.54745	0.0191826	SUPRESSED	1774321_at	DAL3	Ureidoglycolate hydrolase, converts ureidoglycolate to glyoxylate and urea in the third step of allantoin degradation; expression sensitive to nitrogen catabolite repression
YIR039C	-1.72813	4.01498e-06	0.545342	0.0288141	SUPRESSED	0.688682	0.00958161	SUPRESSED	0.785597	0.00480095	SUPRESSED	1769659_at	YPS6	Putative GPI-anchored aspartic protease
YIR042C	-2.74605	1.63283e-06	0.657072	0.0605242	unaltered	0.819337	0.0263584	SUPRESSED	0.272179	0.507964	unaltered	1778832_at	YPS6	Hypothetical ORF
YJL037W	-1.31406	2.53557e-06	-0.11835	0.523084	unaltered	0.241764	0.196152	unaltered	0.37349	0.0454105	SUPRESSED	1778154_at	NUP192	Hypothetical ORF
YJL038C	-2.01509	7.76362e-07	0.14925	0.550964	unaltered	0.529088	0.0328923	SUPRESSED	0.627088	0.0147715	SUPRESSED	1773143_at	NUP192	Hypothetical ORF
YJL045W	-0.721399	0.0251752	-0.303459	0.370918	unaltered	0.253083	0.520978	unaltered	0.0420231	0.936724	unaltered	1774888_at	RTT101	Similar to SDH1
YJL050W	-0.658254	7.12246e-05	0.725039	0.000106399	SUPRESSED	0.875202	3.47802e-05	SUPRESSED	0.775677	0.000105925	SUPRESSED	1774018_at	MTR4	Dead-box family helicase required for mRNA export from nucleus
YJL077C	-0.67151	0.00677609	0.44881	0.0686393	unaltered	0.442909	0.0839364	unaltered	0.481397	0.0645062	unaltered	1776901_at	ICS3	Protein of unknown function
YJL089W	-0.679563	0.0381491	0.0887455	0.82877	unaltered	0.296027	0.454685	unaltered	0.473374	0.198555	unaltered	1770592_at	SIP4	Possibly involved in Snf1p regulated transcriptional activation
YJL095W	-0.642807	0.000119682	0.365432	0.011279	SUPRESSED	0.384909	0.00958512	SUPRESSED	0.381435	0.0112156	SUPRESSED	1773975_at	BCK1	bypass requirement for protein kinase C homolog
YJL105W	-1.72848	5.21937e-05	0.976739	0.00671675	SUPRESSED	1.36113	0.000959318	SUPRESSED	1.43664	0.000742912	SUPRESSED	1779438_at	SET4	Set4p
YJL106W	-0.590135	0.00349699	-0.243786	0.207362	unaltered	0.0424196	0.879746	unaltered	0.114751	0.637403	unaltered	1780101_at	IME2	Serine threonine protein kinase involved in activation of meiosis, associates with Ime1p and mediates its stabiilty, activates Ndt80p; IME2 expression is positively regulated by Ime1p
YJL116C	-1.65363	8.04243e-05	1.85776	0.000104434	SUPRESSED	1.77375	0.000170289	SUPRESSED	2.21607	4.33223e-05	SUPRESSED	1774960_at	NCA3	With NCA2, regulates proper expression of subunits 6 (Atp6p) and 8 (Atp8p ) of the Fo-F1 ATP synthase
YJL193W	-0.721435	0.000154103	0.357661	0.027279	SUPRESSED	0.413597	0.0146834	SUPRESSED	0.217722	0.201819	unaltered	1770183_at	CDC6	Hypothetical ORF
YJL198W	-0.861229	6.22245e-05	0.67706	0.000955222	SUPRESSED	0.617184	0.00202635	SUPRESSED	0.452736	0.0140066	SUPRESSED	1777903_at	PHO90	Low-affinity phosphate transporter; deletion of pho84, pho87, pho89, pho90, and pho91 causes synthetic lethality; transcription independent of Pi and Pho4p activity; overexpression results in vigorous growth
YJL212C	-1.16849	1.73686e-05	1.37051	1.94715e-05	SUPRESSED	0.935519	0.000359029	SUPRESSED	0.70931	0.00249228	SUPRESSED	1773613_at	OPT1	Plasma membrane transporter that transports tetra- and pentapeptides and glutathione; member of the OPT family
YJL216C	-1.23443	3.7316e-07	0.000323908	0.999337	unaltered	0.120024	0.434971	unaltered	0.267459	0.0590943	unaltered	1778617_at	HXT9	Protein of unknown function, transcriptionally activated by Yrm1p along with genes involved in multidrug resistance
YJL218W	-1.2523	3.25411e-05	-0.0807614	0.75812	unaltered	-0.487685	0.039944	unaltered	-0.399619	0.0968907	unaltered	1770123_at	HXT9	Hypothetical ORF
YJL219W	-1.48648	4.89797e-07	-0.175378	0.292762	unaltered	-0.00433444	0.98839	unaltered	-0.102598	0.617516	unaltered	1779871_at	HXT9	Putative hexose transporter that is nearly identical to Hxt11p, has similarity to major facilitator superfamily (MFS) transporters, expression of HXT9 is regulated by transcription factors Pdr1p and Pdr3p
YJR005C-A	-1.49113	0.00734053	1.2968	0.0229936	SUPRESSED	1.81264	0.00410501	SUPRESSED	2.61963	0.000462659	SUPRESSED	1775147_at	APL1	Identified by homology to Ashbya gossypii
YJR055W	-0.633391	0.000267296	0.377882	0.0147783	SUPRESSED	0.55156	0.00179424	SUPRESSED	0.456409	0.00631171	SUPRESSED	1772075_at	HIT1	Protein of unknown function, required for growth at high temperature
YJR099W	-0.711982	7.47842e-06	0.113891	0.293386	unaltered	0.172557	0.127331	unaltered	0.101213	0.410633	unaltered	1771088_at	YUH1	ubiquitin hydrolase
YJR108W	-1.90195	4.36112e-05	1.29049	0.00196975	SUPRESSED	0.610198	0.101779	unaltered	0.521046	0.173305	unaltered	1774796_at	ABM1	Protein of unknown function, required for normal microtubule organization
YJR118C	-1.01691	9.40111e-07	0.545587	0.00045274	SUPRESSED	0.326366	0.0127826	SUPRESSED	0.282649	0.0299122	SUPRESSED	1772249_at	ILM1	Protein of unknown function
YJR129C	-1.1178	7.70602e-06	0.341425	0.0467586	SUPRESSED	0.746963	0.000599723	SUPRESSED	0.738054	0.000742912	SUPRESSED	1776613_at	ZMS1	Putative S-adenosylmethionine-dependent methyltransferase of the seven beta-strand family
YJR132W	-0.621202	0.000195803	0.770803	0.000110366	SUPRESSED	0.627037	0.000525793	SUPRESSED	0.717965	0.00026179	SUPRESSED	1775611_at	NMD5	Involved in nuclear import
YJR151C	-0.850338	7.34766e-05	-0.0258909	0.904225	unaltered	0.0846442	0.696355	unaltered	0.39993	0.0278496	SUPRESSED	1769905_at	DAN4	Delayed Anaerobic Gene
YKL018C-A	-0.613022	0.000119028	-0.225859	0.0810166	unaltered	0.0753613	0.643087	unaltered	-0.0544973	0.752609	unaltered	1772167_at	RAM2	Hypothetical ORF identified by homology. See FEBS Letters [2000] 487:31-36.
YKL029C	-0.665274	0.00419241	0.784863	0.00254105	SUPRESSED	0.632643	0.0100972	SUPRESSED	1.02399	0.000589557	SUPRESSED	1776811_at	MAE1	Mitochondrial malic enzyme
YKL057C	-0.606122	0.000235278	0.536194	0.00127687	SUPRESSED	0.492583	0.00256356	SUPRESSED	0.455808	0.00450906	SUPRESSED	1779854_at	NUP120	Subunit of the Nup84p subcomplex of the nuclear pore complex (NPC), required for even distribution of NPCs around the nuclear envelope, involved in establishment of a normal nucleocytoplasmic concentration gradient of the GTPase Gsp1p
YKL070W	-0.679977	0.00986707	0.284179	0.284224	unaltered	0.457192	0.0973544	unaltered	0.402192	0.154526	unaltered	1772358_at	STB6	Hypothetical ORF
YKL071W	-1.2995	5.69565e-05	0.512481	0.0441057	SUPRESSED	0.261524	0.353504	unaltered	0.739726	0.00851663	SUPRESSED	1776865_at	STB6	Hypothetical ORF
YKL072W	-0.817921	2.2554e-05	0.331176	0.0238061	SUPRESSED	0.455919	0.00465325	SUPRESSED	0.534855	0.00187724	SUPRESSED	1771914_at	STB6	binds Sin3p in two-hybrid assay
YKL078W	-1.2637	2.27493e-05	1.08962	0.000222651	SUPRESSED	1.28949	8.34167e-05	SUPRESSED	1.02265	0.000510443	SUPRESSED	1777927_at	DHR2	Predominantly nucleolar DEAH-box RNA helicase, required for 18S rRNA synthesis
YKL106C-A	-1.7783	2.13094e-06	0.917911	0.00109062	SUPRESSED	0.640287	0.0112111	SUPRESSED	0.767074	0.00429393	SUPRESSED	1773778_at	SLD2	Hypothetical ORF identified by homology. See FEBS Letters [2000] 487:31-36.
YKL119C	-0.604337	0.000358564	0.317136	0.0341141	SUPRESSED	0.276111	0.0704103	unaltered	0.301494	0.0529913	unaltered	1772212_at	VPH2	Required for the biogenesis of a functional vacuolar ATPase (V-ATPase), but not part of the final enzyme complex.
YKL133C	-0.952105	0.000586543	-0.0897408	0.750634	unaltered	-0.0752179	0.827046	unaltered	-0.112282	0.727635	unaltered	1772181_at	2009-10-01	Hypothetical ORF
YKL143W	-0.60427	0.00159673	0.466979	0.0132667	SUPRESSED	0.732377	0.000977589	SUPRESSED	0.591831	0.00421017	SUPRESSED	1774933_at	LTV1	Protein required for viability at low temperature
YKL154W	-0.617348	0.000281229	0.585541	0.000935085	SUPRESSED	0.260365	0.0856673	unaltered	0.186196	0.238145	unaltered	1776180_at	SRP102	Signal recognition particle receptor beta subunit
YKL178C	-2.24678	2.25963e-05	-0.330824	0.408189	unaltered	-0.0890453	0.873954	unaltered	-0.300756	0.515787	unaltered	1772134_at	STE3	The a factor receptor encoded by the STE3 gene allows yeast cells of the Alpha mating type to recognize cells of the a mating type
YKL183C-A	-0.878483	0.0217765	0.947912	0.0200327	SUPRESSED	1.3166	0.00358046	SUPRESSED	1.25812	0.00513647	SUPRESSED	1771615_at	SPE1	Identified by fungal homology and RT-PCR
YKL186C	-0.621312	0.00011144	0.447015	0.00276817	SUPRESSED	0.445326	0.00316943	SUPRESSED	0.337002	0.0173674	SUPRESSED	1771837_at	MTR2	mRNA transport regulator
YKL187C	-0.816723	0.000129651	0.288629	0.0971198	unaltered	-0.190001	0.32673	unaltered	0.0118522	0.96586	unaltered	1770887_at	PXA2	Hypothetical ORF
YKL191W	-0.616653	0.000503015	0.398843	0.0147053	SUPRESSED	0.504162	0.00446982	SUPRESSED	0.411755	0.0154943	SUPRESSED	1770848_at	DPH2	Protein of unknown function, involved in diphtheria toxicity and diphthamide biosynthesis, not essential for viability
YKR039W	-0.823378	0.00103647	-0.183028	0.440683	unaltered	-0.189291	0.480814	unaltered	-0.335141	0.17394	unaltered	1770480_at	GAP1	General amino acid permease; localization to the plasma membrane is regulated by nitrogen source
YKR044W	-0.728631	0.000293311	0.426581	0.0173933	SUPRESSED	0.494933	0.0087759	SUPRESSED	0.293274	0.109058	unaltered	1770637_at	UIP5	Ulp1 Interacting Protein 5
YKR045C	-0.677402	0.000687005	0.366617	0.0425758	SUPRESSED	0.18594	0.352421	unaltered	0.0767648	0.745543	unaltered	1777847_at	UIP5	Hypothetical ORF
YKR063C	-0.600842	0.000343672	0.3517	0.0193161	SUPRESSED	0.700165	0.000315704	SUPRESSED	0.587097	0.00112508	SUPRESSED	1772826_at	LAS1	May regulate expression of genes involved in bud formation and morphogenesis
YKR075C	-1.35901	0.000687172	0.366062	0.312669	unaltered	0.816018	0.0308891	SUPRESSED	0.916957	0.0182635	SUPRESSED	1778293_at	SIS2	Protein of unknown function; similar to YOR062Cp and Reg1p; expression regulated by glucose and Rgt1p
YKR088C	-0.68543	1.6882e-05	0.109892	0.34669	unaltered	-0.0365194	0.819895	unaltered	-0.0749943	0.595157	unaltered	1770759_at	OMA1	Integral membrane protein localized to vesicles along with the v-SNARE Tlg2p; green fluorescent protein (GFP)-fusion protein localizes to the cytoplasm in a punctate pattern
YKR097W	-2.51605	0.000278383	0.525785	0.383953	unaltered	0.830002	0.186619	unaltered	1.86883	0.00548395	SUPRESSED	1777196_at	PCK1	phosphoenolpyruvate carboxylkinase
YKR098C	-0.919833	9.41019e-05	-0.423119	0.0292419	INCREASED	-0.0979771	0.683997	unaltered	0.12195	0.60085	unaltered	1771410_at	UBP11	Ubiquitin-specific protease that cleaves ubiquitin from ubiquitinated proteins
YLL005C	-1.5933	1.33293e-05	1.27376	0.00022872	SUPRESSED	0.932631	0.00224857	SUPRESSED	0.905585	0.00294478	SUPRESSED	1777646_at	SPO75	Meiosis-specific protein of unknown function, required for spore wall formation during sporulation; dispensible for both nuclear divisions during meiosis
YLL012W	-1.66421	1.1584e-06	1.04978	0.000170306	SUPRESSED	0.980188	0.000321184	SUPRESSED	0.941099	0.000531097	SUPRESSED	1779772_at	PUF3	Hypothetical ORF
YLL015W	-0.795377	7.29204e-06	0.322745	0.0111577	SUPRESSED	0.259883	0.0384929	unaltered	0.342207	0.0101589	SUPRESSED	1771408_at	BPT1	ABC type transmembrane transporter of MRP CFTR family, found in vacuolar membrane, involved in the transport of unconjugated bilirubin and in heavy metal detoxification via glutathione conjugates, along with Ycf1p
YLL031C	-0.773823	1.07724e-05	0.573643	0.000336171	SUPRESSED	0.342191	0.010214	SUPRESSED	0.272452	0.0365872	SUPRESSED	1777749_at	GPI13	ER membrane localized phosphoryltransferase that adds phosphoethanolamine onto the third mannose residue of the glycosylphosphatidylinositol (GPI) anchor precursor; similar to human PIG-O protein
YLL033W	-1.12287	7.86443e-07	0.521489	0.00104515	SUPRESSED	0.474736	0.00223741	SUPRESSED	0.535795	0.00109825	SUPRESSED	1770710_at	RIX7	Yll033wp
YLL034C	-0.811504	4.51844e-05	0.894462	7.66297e-05	SUPRESSED	1.03144	3.47802e-05	SUPRESSED	0.833219	0.000170971	SUPRESSED	1778653_at	RIX7	Putative ATPase of the AAA family, required for export of pre-ribosomal large subunits from the nucleus; distributed between the nucleolus, nucleoplasm, and nuclear periphery depending on growth conditions
YLL042C	-1.88734	2.59765e-08	0.271557	0.0815391	unaltered	0.65855	0.000793003	SUPRESSED	0.560646	0.00251799	SUPRESSED	1777394_at	ATG10	Enzyme that mediates formation of the Atg12p-Atg5p conjugate, which is a critical step in autophagy
YLL048C	-0.626313	0.000211407	0.382744	0.0111987	SUPRESSED	0.189953	0.212044	unaltered	0.301163	0.0468293	SUPRESSED	1772888_at	YBT1	Yeast bile transporter, similar to mammalian bile transporter
YLL049W	-0.887062	3.84133e-05	-0.0265637	0.899239	unaltered	-0.000804335	0.998989	unaltered	0.19122	0.288941	unaltered	1770249_at	COF1	Hypothetical ORF
YLL061W	-0.911821	0.00250327	1.40303	0.000246062	SUPRESSED	0.770089	0.0128748	SUPRESSED	0.435059	0.156336	unaltered	1778233_at	MMP1	S-MethylMethionine Permease
YLL064C	-1.7658	8.1976e-05	0.374042	0.298403	unaltered	-0.224583	0.610955	unaltered	0.188791	0.678448	unaltered	1776931_x_at	PAU6	Hypothetical ORF
YLR010C	-0.66245	0.00129925	0.247375	0.193217	unaltered	0.491698	0.0161058	SUPRESSED	0.534251	0.0113259	SUPRESSED	1777946_at	TEN1	protein involved in Telomeric pathways in association with Stn1
YLR011W	-0.721759	0.000165447	-0.0761913	0.664709	unaltered	-0.0185573	0.937577	unaltered	0.213743	0.213878	unaltered	1774246_at	LOT6	LOw Temperature responsive
YLR015W	-0.726434	8.85983e-05	0.376115	0.015354	SUPRESSED	0.522803	0.00259357	SUPRESSED	0.531699	0.00254685	SUPRESSED	1777332_at	BRE2	Subunit of the COMPASS complex, which methylates histone H3 on lysine 4 and is required in transcriptional silencing near telomeres; has similarity to ASH2L member of trithorax proteins
YLR030W	-0.856996	0.00452854	0.208455	0.500038	unaltered	1.02606	0.002784	SUPRESSED	0.756682	0.0177478	SUPRESSED	1770886_at	RPL15A	Hypothetical ORF
YLR031W	-1.1168	2.27493e-05	0.278386	0.151162	unaltered	1.04995	0.000155792	SUPRESSED	0.865309	0.000645741	SUPRESSED	1779091_at	RPL15A	Hypothetical ORF
YLR040C	-0.782051	0.000488579	-0.307818	0.116786	unaltered	-0.360388	0.0794493	unaltered	-0.531524	0.0137342	unaltered	1771348_at	RIC1	Hypothetical ORF
YLR057W	-0.629156	0.000276305	0.467897	0.00442744	SUPRESSED	0.38766	0.0144835	SUPRESSED	0.321069	0.0414787	SUPRESSED	1774601_at	ERG3	Hypothetical ORF
YLR068W	-0.834485	0.00153142	0.458817	0.0629485	unaltered	0.896164	0.00206961	SUPRESSED	0.736154	0.0075278	SUPRESSED	1777204_at	FYV7	Protein of unknown function, required for survival upon exposure to K1 killer toxin; involved in processing the 35S rRNA primary transcript to generate the 20S and 27SA2 pre-rRNA transcripts
YLR081W	-0.632418	0.00159261	0.360359	0.0556304	unaltered	0.219089	0.285846	unaltered	0.211046	0.308132	unaltered	1773096_at	GAL2	Galactose permease, required for utilization of galactose; also able to transport glucose
YLR085C	-0.603765	1.17885e-05	0.0418647	0.69761	unaltered	0.163874	0.10453	unaltered	0.175255	0.0873379	unaltered	1778168_at	ARP6	Actin-related protein. Part of the carboxypeptidase Y pathway.
YLR138W	-0.739323	1.69264e-05	0.554621	0.000463219	SUPRESSED	0.576125	0.000414061	SUPRESSED	0.496058	0.00123435	SUPRESSED	1777623_at	NHA1	Putative Na+ H+ antiporter
YLR156W	-1.57072	1.49552e-05	1.50758	7.9909e-05	SUPRESSED	0.574547	0.0347536	SUPRESSED	0.994626	0.00166172	SUPRESSED	1776002_s_at	ASP3-1	YLR156W, YLR159W, and YLR161W are three identical open reading frames encoded near the ribosomal DNA region of chromosome 12.
YLR157W-C	-0.906648	5.69565e-05	1.01091	8.45343e-05	SUPRESSED	0.0823303	0.716879	unaltered	0.561427	0.00515054	SUPRESSED	1775038_s_at	ASP3-2	Identified by gene-trapping, microarray-based expression analysis, and genome-wide homology searching
YLR174W	-0.684851	3.73238e-05	0.31248	0.0172762	SUPRESSED	0.301615	0.0242138	SUPRESSED	0.526366	0.000959644	SUPRESSED	1779660_at	IDP2	Cytosolic NADP-specific isocitrate dehydrogenase, catalyzes oxidation of isocitrate to alpha-ketoglutarate; levels are elevated during growth on non-fermentable carbon sources and reduced during growth on glucose
YLR213C	-0.826909	0.000682745	-0.333606	0.123791	unaltered	0.396984	0.080318	unaltered	0.389556	0.0913196	unaltered	1772730_at	CRR1	Protein with similarity to Crh1p, which is a putative glycosidase of the cell wall
YLR241W	-0.635755	3.62685e-05	0.308759	0.0122932	SUPRESSED	-0.0725274	0.616063	unaltered	-0.0570461	0.704727	unaltered	1775505_at	VPS34	Hypothetical ORF
YLR264C-A	-0.67142	0.00608707	0.684315	0.00854575	SUPRESSED	0.542445	0.0329454	SUPRESSED	0.504979	0.0497902	SUPRESSED	1779074_at	RPS28B	Identified by SAGE
YLR297W	-1.20795	0.00134443	1.74938	0.000213084	SUPRESSED	0.450286	0.231962	unaltered	0.604555	0.103252	unaltered	1772193_at	ATP14	Hypothetical ORF
YLR307W	-0.992083	0.00161653	-0.203004	0.512604	unaltered	0.19873	0.578923	unaltered	-0.0993033	0.807855	unaltered	1773608_at	CDA1	Required for proper formation of the ascospore wall
YLR315W	-1.01369	0.000132766	0.227285	0.300481	unaltered	-0.102369	0.715886	unaltered	-0.127099	0.641358	unaltered	1779168_at	NKP2	Nkp2p
YLR336C	-0.958204	0.000132872	0.862578	0.000726808	SUPRESSED	0.945698	0.000438854	SUPRESSED	0.843077	0.0010582	SUPRESSED	1770607_at	SGD1	Suppressor of Glycerol Defect
YLR341W	-0.87405	0.00609719	0.588082	0.0626105	unaltered	0.841959	0.0130199	SUPRESSED	0.29034	0.420034	unaltered	1772998_at	SPO77	Meiosis-specific protein of unknown function, required for spore wall formation during sporulation; dispensible for both nuclear divisions during meiosis
YLR343W	-0.659879	0.00828353	0.535297	0.0354022	SUPRESSED	0.534129	0.0404925	SUPRESSED	0.25924	0.353247	unaltered	1770144_at	FKS1	Hypothetical ORF
YLR348C	-1.07239	0.00213256	1.3968	0.000673881	SUPRESSED	1.66557	0.000245671	SUPRESSED	1.52299	0.000533241	SUPRESSED	1774282_at	2009-12-01	Mitochondrial dicarboxylate carrier, integral membrane protein, catalyzes a dicarboxylate-phosphate exchange across the inner mitochondrial membrane, transports cytoplasmic dicarboxylates into the mitochondrial matrix
YLR393W	-0.748973	0.00117759	0.518614	0.018942	SUPRESSED	-0.118237	0.659801	unaltered	0.169602	0.498264	unaltered	1776719_at	ATP10	Mitochondrial inner membrane protein required for assembly of the F0 sector of mitochondrial F1F0 ATP synthase, interacts genetically with ATP6
YLR406C-A	-0.982356	0.030191	0.280225	0.576663	unaltered	0.661945	0.185802	unaltered	0.479435	0.363918	unaltered	1774922_at	RPL31B	Identified by gene-trapping, microarray-based expression analysis, and genome-wide homology searching
YLR413W	-0.761442	0.000327621	0.691401	0.00140997	SUPRESSED	0.583461	0.00473063	SUPRESSED	0.550199	0.00719525	SUPRESSED	1775717_at	CTR3	Protein of unknown function; green fluorescent protein (GFP)-fusion protein localizes to the cell periphery
YLR445W	-0.710007	0.014852	0.280678	0.351818	unaltered	0.453932	0.147124	unaltered	0.170742	0.647177	unaltered	1773983_at	ECM7	Hypothetical ORF
YLR450W	-1.02963	4.2235e-06	0.734078	0.0002034	SUPRESSED	0.566677	0.00133947	SUPRESSED	0.415628	0.0102808	SUPRESSED	1779769_at	HMG2	One of two isozymes of HMG-CoA reductase that convert HMG-CoA to mevalonate, a rate-limiting step in sterol biosynthesis; overproduction induces assembly of peripheral ER membrane arrays and short nuclear-associated membrane stacks
YLR453C	-1.16462	1.49552e-05	1.05622	0.000110584	SUPRESSED	0.763742	0.0011411	SUPRESSED	0.829712	0.00076324	SUPRESSED	1775600_at	RIF2	interacts with the c-terminus of Rap1p and with Rif1p; has functional similarities with Rif1p; Rif2p and Rif1p have synergistic effects on telomere length and chromosome loss
YLR456W	-1.00002	7.18135e-05	0.0654807	0.776956	unaltered	0.166711	0.47237	unaltered	0.16602	0.473966	unaltered	1776914_at	RIF2	Hypothetical ORF
YLR461W	-1.67276	5.69565e-05	0.515539	0.109814	unaltered	-0.00377431	0.99568	unaltered	0.185084	0.650653	unaltered	1770515_x_at	PAU4	Part of 23-member seripauperin multigene family encoded mainly in subtelomeric regions, active during alcoholic fermentation, regulated by anaerobiosis, negatively regulated by oxygen, repressed by heme
YLR462W	-1.22231	0.000403158	1.63198	0.00011929	SUPRESSED	0.839933	0.0103258	SUPRESSED	1.09681	0.00227012	SUPRESSED	1778106_x_at	PAU4	Hypothetical ORF
YML003W	-1.22326	5.25575e-05	0.822307	0.00241379	SUPRESSED	0.0879014	0.779367	unaltered	0.29275	0.251383	unaltered	1778556_at	GLO1	Hypothetical ORF
YML014W	-0.816454	4.4304e-06	0.363681	0.00473084	SUPRESSED	0.405431	0.00278865	SUPRESSED	0.361676	0.00602682	SUPRESSED	1776115_at	TRM9	tRNA methyltransferase, required for methylation of wobble bases in arginine- and glutamine tRNAs, which may have a role in response to stress
YML031W	-0.752865	0.000172321	0.473946	0.00848712	SUPRESSED	0.372692	0.0338498	SUPRESSED	0.24105	0.178762	unaltered	1775829_at	NDC1	dispensable for mitotic spindle pole body duplication, but required for insertion of nascent spindle pole bodies into the nuclear envelope. ndc1 parental spindle pole bodies form monopolar spindles in mitosis. Required for meiosis II.
YML058W-A	-0.823148	0.026843	1.69184	0.000513415	SUPRESSED	1.11549	0.0083355	SUPRESSED	1.75718	0.000572632	SUPRESSED	1776837_at	HUG1	Protein involved in the Mec1p-mediated checkpoint pathway that responds to DNA damage or replication arrest, transcription is induced by DNA damage
YML059C	-0.633927	4.18447e-05	0.627614	0.000144519	SUPRESSED	0.282834	0.0245752	SUPRESSED	0.264278	0.0365168	SUPRESSED	1778821_at	OGG1	Hypothetical ORF
YML067C	-0.601641	9.97226e-06	0.310081	0.00352965	SUPRESSED	0.215177	0.0304679	unaltered	0.14267	0.156209	unaltered	1770436_at	ERV41	Protein localized to COPII-coated vesicles, forms a complex with Erv46p; involved in the membrane fusion stage of transport
YML075C	-0.61752	0.000686388	0.647304	0.00102673	SUPRESSED	0.386366	0.0249916	SUPRESSED	0.324404	0.0601235	unaltered	1771313_at	HMG1	One of two isozymes of HMG-CoA reductase that catalyzes the conversion of HMG-CoA to mevalonate, which is a rate-limiting step in sterol biosynthesis; localizes to the nuclear envelope; overproduction induces the formation of karmellae
YML104C	-1.08211	1.81705e-06	0.719259	0.000167446	SUPRESSED	0.701221	0.000245671	SUPRESSED	0.588172	0.000918915	SUPRESSED	1779365_at	MDM1	Required for nuclear and mitochondrial transmission to daughter buds.
YML123C	-4.30166	0.000122474	1.77204	0.0536177	unaltered	1.00248	0.321611	unaltered	0.415148	0.729039	unaltered	1770692_at	PHO84	High-affinity inorganic phosphate (Pi) transporter and low-affinity manganese transporter; regulated by Pho4p and Spt7p; mutation confers resistance to arsenate; exit from the ER during maturation requires Pho86p
YMR006C	-0.834364	0.000118555	0.494242	0.00903437	SUPRESSED	0.407442	0.028687	SUPRESSED	0.178742	0.36728	unaltered	1774236_at	PLB2	Phospholipase B 2
YMR011W	-0.905309	0.00573199	1.12586	0.00248657	SUPRESSED	0.746392	0.028376	SUPRESSED	0.65937	0.0541954	unaltered	1776558_at	HXT2	High-affinity glucose transporter of the major facilitator superfamily, expression is induced by low levels of glucose and repressed by high levels of glucose
YMR017W	-1.10369	0.000147916	0.0456466	0.880409	unaltered	0.316862	0.218359	unaltered	0.174264	0.54672	unaltered	1778644_at	SPO20	Meiosis-specific subunit of the t-SNARE complex, required for prospore membrane formation during sporulation; similar to but not functionally redundant with Sec9p; SNAP-25 homolog
YMR018W	-0.661652	0.0057913	-0.378949	0.106757	unaltered	0.226457	0.399246	unaltered	0.276079	0.287083	unaltered	1775702_at	SPO20	Hypothetical ORF
YMR025W	-0.658656	0.000140959	-0.0757294	0.624476	unaltered	0.0813797	0.65007	unaltered	0.177245	0.252942	unaltered	1771005_at	CSI1	Subunit of the Cop9 signalosome, which is required for deneddylation, or removal of the ubiquitin-like protein Rub1p from Cdc53p (cullin); involved in adaptation to pheromone signaling
YMR059W	-0.624806	0.000556787	0.210702	0.186785	unaltered	0.431003	0.0126463	SUPRESSED	0.428956	0.0142759	SUPRESSED	1778262_at	SEN15	Subunit of the tRNA splicing endonuclease, which is composed of Sen2p, Sen15p, Sen34p, and Sen54p
YMR069W	-0.866469	0.000782503	0.927651	0.00102673	SUPRESSED	0.775479	0.00376103	SUPRESSED	0.75398	0.00479317	SUPRESSED	1769645_at	NAT4	Hypothetical ORF
YMR081C	-1.08912	0.00414361	0.566055	0.123117	unaltered	0.609729	0.114278	unaltered	0.197162	0.674509	unaltered	1776778_at	ISF1	Serine-rich, hydrophilic protein with similarity to Mbr1p; overexpression suppresses growth defects of hap2, hap3, and hap4 mutants; expression is under glucose control; cotranscribed with NAM7 in a cyp1 mutant
YMR094W	-0.618146	0.0189326	0.902167	0.00319876	SUPRESSED	0.106657	0.766505	unaltered	0.25104	0.415847	unaltered	1779195_at	CTF13	Subunit of the CBF3 complex, which binds to the CDE III element of centromeres, bending the DNA upon binding, and may be involved in sister chromatid cohesion during mitosis
YMR101C	-1.15211	3.92216e-06	-0.208047	0.196466	unaltered	0.164062	0.367079	unaltered	0.263443	0.125225	unaltered	1775765_at	SRT1	cis-prenyltransferase involved in dolichol synthesis
YMR105W-A	-1.64308	0.00550873	0.763076	0.187743	unaltered	0.259018	0.732201	unaltered	0.209775	0.792546	unaltered	1773341_at	PGM2	Identified by gene-trapping, microarray-based expression analysis, and genome-wide homology searching
YMR117C	-0.669486	0.0119617	0.533155	0.0494827	SUPRESSED	0.385822	0.177151	unaltered	0.386394	0.181453	unaltered	1778193_at	SPC24	Spindle Pole Component of molecular weight 24kDa
YMR119W	-0.615174	5.43015e-05	0.228584	0.0549427	unaltered	-0.139302	0.283125	unaltered	-0.218659	0.0816931	unaltered	1779795_at	ASI1	Putative integral membrane E3 ubiquitin ligase; genetic interactions suggest a role in negative regulation of amino acid uptake
YMR120C	-0.924336	0.00501357	0.202238	0.554217	unaltered	0.350301	0.327568	unaltered	0.694547	0.0435204	SUPRESSED	1778189_at	ADE17	Enzyme of de novo purine biosynthesis containing both 5-aminoimidazole-4-carboxamide ribonucleotide transformylase and inosine monophosphate cyclohydrolase activities, isozyme of Ade16p; ade16 ade17 mutants require adenine and histidine
YMR125W	-0.63502	4.06832e-05	0.260775	0.0314389	SUPRESSED	0.439234	0.0018506	SUPRESSED	0.383987	0.00473743	SUPRESSED	1771887_at	STO1	Large subunit of the nuclear cap-binding protein complex
YMR129W	-1.32153	3.45485e-06	0.811086	0.000488575	SUPRESSED	0.65248	0.00238107	SUPRESSED	0.61573	0.00375652	SUPRESSED	1777700_at	POM152	May be involved in duplication of nuclear pores and nuclear pore complexes during S-phase
YMR133W	-0.767639	0.00021016	-0.00766279	0.974707	unaltered	0.750068	0.000692124	SUPRESSED	0.478034	0.0125276	SUPRESSED	1773376_at	REC114	meiosis-specific recombination gene; dispensable for mitotic recombination and axial elements in meiosis but required for synaptonemal complexes, meiotic recombination, and spore viability; classified as an early recombination gene
YMR138W	-1.69539	3.61004e-08	0.400042	0.0102415	SUPRESSED	0.673957	0.0004311	SUPRESSED	0.59196	0.00112395	SUPRESSED	1776501_at	CIN4	GTP-binding protein involved in beta-tubulin (Tub2p) folding; isolated as mutant with increased chromosome loss and sensitivity to benomyl
YMR182W-A	-0.629752	0.00101139	-0.0813405	0.674885	unaltered	0.311836	0.0880134	unaltered	0.218968	0.251383	unaltered	1774631_at	RGM1	Identified by gene-trapping, microarray-based expression analysis, and genome-wide homology searching
YMR185W	-0.601491	0.000927785	0.572127	0.00262579	SUPRESSED	0.824299	0.000271056	SUPRESSED	0.688695	0.000981014	SUPRESSED	1773476_at	SSO2	Protein required for cell viability
YMR212C	-0.819263	0.000280279	0.52892	0.0101247	SUPRESSED	0.297745	0.142618	unaltered	0.28142	0.172779	unaltered	1769534_at	EFR3	Non-essential protein of unknown function; exhibits synthetic lethal genetic interactions with PHO85; green fluorescent protein (GFP)-fusion protein localizes to the cell periphery
YMR214W	-0.705559	3.24451e-05	0.424128	0.00334942	SUPRESSED	0.317705	0.0196777	SUPRESSED	0.167631	0.226035	unaltered	1774509_at	SCJ1	dnaJ homolog
YMR221C	-0.721742	1.6056e-05	0.284635	0.0219082	SUPRESSED	0.119585	0.377846	unaltered	0.0361535	0.83293	unaltered	1769921_at	ERG8	The authentic, non-tagged protein was localized to the mitochondria
YMR233W	-0.719614	0.000134263	0.307866	0.0487448	SUPRESSED	0.426469	0.0110981	SUPRESSED	0.495216	0.00512002	SUPRESSED	1774787_at	FUS2	Interacts with Top1p in 2-hybrid assay.
YMR244W	-1.00133	0.00169407	0.0793402	0.82463	unaltered	0.455351	0.149356	unaltered	0.498272	0.116196	unaltered	1778404_at	ZRC1	Hypothetical ORF
YMR265C	-0.663404	1.12838e-05	0.293912	0.00927704	SUPRESSED	0.368999	0.00271053	SUPRESSED	0.340741	0.00479317	SUPRESSED	1770593_at	CUE1	Hypothetical ORF
YMR280C	-0.783571	0.0108294	-0.591296	0.0572751	unaltered	-0.225062	0.543399	unaltered	-0.386591	0.251383	unaltered	1770483_at	CAT8	CAT8 controls the key enzymes of gluconeogenesis in S. cerevisiae.
YMR281W	-0.591692	5.69565e-05	0.152036	0.183302	unaltered	0.00764299	0.964718	unaltered	-0.0491208	0.746606	unaltered	1773524_at	GPI12	ER membrane protein involved in the second step of glycosylphosphatidylinositol (GPI) anchor assembly, the de-N-acetylation of the N-acetylglucosaminylphosphatidylinositol intermediate; functional homolog of human PIG-Lp
YMR282C	-0.920636	1.62976e-06	0.211218	0.070951	unaltered	0.261587	0.0330232	SUPRESSED	0.149935	0.236605	unaltered	1770817_at	AEP2	Mitochondrial protein, likely involved in translation of the mitochondrial OLI1 mRNA; exhibits genetic interaction with the OLI1 mRNA 5 -untranslated leader
YMR292W	-0.676213	5.05541e-05	0.498191	0.00124869	SUPRESSED	0.439415	0.00322654	SUPRESSED	0.328592	0.0186832	SUPRESSED	1777368_at	GOT1	Golgi Transport
YMR299C	-0.704697	0.000814823	0.0653402	0.768056	unaltered	0.130661	0.571839	unaltered	-0.0466471	0.868019	unaltered	1775906_at	PRC1	Protein of unknown function; green fluorescent protein (GFP)-fusion protein localizes to the cytoplasm in a punctate pattern
YMR310C	-0.959339	7.83969e-06	0.42794	0.00702047	SUPRESSED	0.715397	0.000301507	SUPRESSED	0.663441	0.000589557	SUPRESSED	1779680_at	NIP1	Hypothetical ORF
YMR312W	-0.696984	2.9687e-05	0.283974	0.0267648	SUPRESSED	0.327068	0.0147043	SUPRESSED	0.327817	0.0160044	SUPRESSED	1777199_at	ELP6	Elongator protein, part of the HAP subcomplex of Elongator, which is a six-subunit component of the RNA polymerase II holoenzyme; required for Elongator structural integrity and histone acetyltransferase activity
YMR319C	-2.3373	3.17979e-06	1.14496	0.00215723	SUPRESSED	0.954681	0.00710999	SUPRESSED	1.41158	0.000677051	SUPRESSED	1772853_at	FET4	Low-affinity Fe(II) transporter of the plasma membrane
YMR323W	-0.644715	0.0214805	-0.177106	0.562629	unaltered	-0.00478538	0.993736	unaltered	0.100406	0.801179	unaltered	1776354_s_at	SNO4	Hypothetical ORF
YNL008C	-0.911478	3.17979e-06	0.421941	0.00305326	SUPRESSED	0.157156	0.245146	unaltered	0.147228	0.283801	unaltered	1770952_at	ASI3	Putative integral membrane E3 ubiquitin ligase; genetic interactions suggest a role in negative regulation of amino acid uptake
YNL012W	-1.56388	4.62759e-06	-0.590512	0.0126686	INCREASED	-0.148771	0.587519	unaltered	0.177641	0.50063	unaltered	1778518_at	SPO1	Meiosis-specific protein with similarity to phospholipase B, required for meiotic spindle pole body duplication and separation; required for spore formation
YNL023C	-0.646838	0.000191055	0.685585	0.000323349	SUPRESSED	0.737961	0.000232956	SUPRESSED	0.697107	0.000417334	SUPRESSED	1772706_at	FAP1	Protein that binds to Fpr1p (FKBP12), conferring rapamycin resistance by competing with rapamycin for Fpr1p binding; has similarity to putative transcription factors, including D. melanogaster shuttle craft and human NFX1
YNL024C	-1.05946	1.49552e-05	0.72911	0.000726808	SUPRESSED	0.842723	0.000315704	SUPRESSED	0.650139	0.00200171	SUPRESSED	1780197_at	SSN8	Putative S-adenosylmethionine-dependent methyltransferase of the seven beta-strand family
YNL065W	-0.927233	0.000153436	0.870307	0.000597994	SUPRESSED	0.727079	0.00232478	SUPRESSED	1.09451	0.000187367	SUPRESSED	1773809_at	AQR1	Plasma membrane transporter of the major facilitator superfamily that confers resistance to short-chain monocarboxylic acids and quinidine
YNL075W	-0.634677	0.000100703	0.56145	0.000622899	SUPRESSED	0.615377	0.00040965	SUPRESSED	0.519336	0.00136452	SUPRESSED	1779535_at	IMP4	Component of the SSU processome, which is required for pre-18S rRNA processing; interacts with Mpp10p; member of a superfamily of proteins that contain a sigma(70)-like motif and associate with RNAs
YNL087W	-0.928519	0.000293311	0.652968	0.00643134	SUPRESSED	0.587174	0.0130782	SUPRESSED	0.590166	0.0139918	SUPRESSED	1772594_at	TCB2	Contains three calcium and lipid binding domains; may be involved in membrane-trafficking; localized to the bud; GFP-fusion protein migrates from the cell surface to intracellular vesicles near vacuole; mRNA is targeted to the bud via the mRNA transport system involving She2p; C-terminal portions of Tcb1p, Tcb2p and Tcb3p interact
YNL095C	-1.0745	0.000289549	0.677793	0.0116392	SUPRESSED	0.522476	0.0483375	SUPRESSED	0.620323	0.0231613	SUPRESSED	1769638_at	RPS7B	Hypothetical ORF
YNL128W	-1.02856	3.17979e-06	0.0425279	0.796947	unaltered	0.217221	0.144142	unaltered	0.305238	0.0424633	SUPRESSED	1773929_at	TEP1	Similar to human tumor suppressor gene known as TEP1, MMAC1 and PTEN1
YNL130C-A	-1.47014	7.87212e-07	0.537749	0.00478847	SUPRESSED	0.633394	0.00198683	SUPRESSED	0.665015	0.00161611	SUPRESSED	1774534_at	CPT1	Identified by fungal homology and RT-PCR
YNL132W	-0.603628	0.00549952	0.760635	0.00217862	SUPRESSED	0.742902	0.00281448	SUPRESSED	0.690727	0.00477549	SUPRESSED	1773099_at	KRE33	Killer toxin REsistant
YNL141W	-0.601688	0.00079415	0.341001	0.0384976	SUPRESSED	0.461549	0.00932542	SUPRESSED	0.38062	0.0287188	SUPRESSED	1779946_at	AAH1	Adenine deaminase (adenine aminohydrolase), involved in purine salvage and nitrogen catabolism
YNL146C-A	-0.777884	0.00414361	0.529735	0.0464481	SUPRESSED	0.785909	0.00700864	SUPRESSED	0.823581	0.00586859	SUPRESSED	1773126_at	LSM7	Identified by expression profiling and mass spectrometry
YNL191W	-0.713652	3.80184e-05	0.700204	0.000140165	SUPRESSED	0.684425	0.00019394	SUPRESSED	0.562011	0.000860651	SUPRESSED	1778151_at	CHS1	Hypothetical ORF
YNL196C	-0.78696	0.00237473	0.18883	0.45827	unaltered	0.565048	0.0294052	SUPRESSED	0.263236	0.335628	unaltered	1773046_at	WHI3	Sporulation-specific protein with a leucine zipper motif
YNL210W	-1.87884	8.03925e-07	1.26536	8.6578e-05	SUPRESSED	1.31925	7.876e-05	SUPRESSED	1.16196	0.000231295	SUPRESSED	1777726_at	MER1	Disp. for axial elements in meiosis but required for full chr. pairing & chr. condensation seen by in situ hybridization, wt level of synaptonemal complexes, heteroduplex DNA, gene conversion & reciprocal recombination & spore viability
YNL222W	-0.615223	0.000132766	0.22433	0.0889321	unaltered	0.402294	0.00618881	SUPRESSED	0.275563	0.0502429	unaltered	1769539_at	SSU72	functionally related to TFIIB, affects start site selection in vivo
YNL234W	-1.47498	2.13722e-07	0.769202	0.000181458	SUPRESSED	1.19605	6.10958e-06	SUPRESSED	1.14581	1.07226e-05	SUPRESSED	1778789_at	SIN4	Similar to globins and has a functional heme-binding domain; involved in glucose signaling or metabolism; regulated by Rgt1p
YNL237W	-0.878288	0.00325737	0.447996	0.116651	unaltered	0.561766	0.0602784	unaltered	0.956742	0.00399088	SUPRESSED	1780105_at	YTP1	Probable type-III integral membrane protein of unknown function, has regions of similarity to mitochondrial electron transport proteins
YNL254C	-0.589146	0.044492	0.0947684	0.791047	unaltered	-0.178361	0.642484	unaltered	-0.173436	0.65383	unaltered	1775176_at	GIS2	Hypothetical ORF
YNL275W	-0.643451	0.000214384	0.580685	0.00104347	SUPRESSED	0.275008	0.0713836	unaltered	0.133822	0.424982	unaltered	1779012_at	MET2	transporter
YNL286W	-0.642852	0.000129672	0.0176102	0.917858	unaltered	0.205673	0.158133	unaltered	0.118859	0.453942	unaltered	1775428_at	CUS2	Protein that binds to U2 snRNA and Prp11p, may be involved in U2 snRNA folding; contains two RNA recognition motifs (RRMs)
YNL318C	-0.69204	0.0187848	0.0758763	0.835676	unaltered	0.301909	0.37512	unaltered	0.369003	0.261946	unaltered	1778620_at	HXT14	Protein of unknown function with similarity to hexose transporter family members, expression is induced by low levels of glucose and repressed by high levels of glucose
YNL321W	-0.839857	1.66325e-05	0.546329	0.00119016	SUPRESSED	0.331176	0.0259512	SUPRESSED	0.191595	0.207337	unaltered	1775453_at	KRE1	Protein of unknown function, potential Cdc28p substrate
YNL328C	-1.37893	0.000203313	1.41092	0.000437799	SUPRESSED	0.452806	0.171135	unaltered	0.650361	0.0501048	unaltered	1777703_at	MDJ2	Protein of the mitochondrial inner membrane with similarity to E. coli DnaJ and other DnaJ-like proteins, function partially overlaps that of Mdj1p
YNR003C	-0.663193	5.69565e-05	0.384443	0.00623807	SUPRESSED	0.585923	0.000458275	SUPRESSED	0.545786	0.000884466	SUPRESSED	1770276_at	RPC34	RNA polymerase III subunit C34; interacts with TFIIIB70 and is a key determinant in pol III recruitment by the preinitiation complex
YNR014W	-1.78007	6.72842e-06	0.947666	0.00215919	SUPRESSED	0.642998	0.0226947	SUPRESSED	0.547815	0.0524045	unaltered	1779450_at	PHO91	Hypothetical ORF
YNR019W	-0.674749	6.17566e-05	0.743694	9.7904e-05	SUPRESSED	0.1541	0.286761	unaltered	0.16448	0.251482	unaltered	1774526_at	ARE2	Acyl-CoA:sterol acyltransferase, isozyme of Are1p; endoplasmic reticulum enzyme that contributes the major sterol esterification activity in the presence of oxygen
YNR024W	-0.71897	0.000625145	0.245488	0.187969	unaltered	0.54228	0.00835487	SUPRESSED	0.449705	0.0254882	SUPRESSED	1777551_at	SNF12	Hypothetical ORF
YNR056C	-0.693084	0.004829	-0.219031	0.371065	unaltered	0.306911	0.236631	unaltered	0.198088	0.48001	unaltered	1777152_at	BIO5	transmembrane regulator of KAPA DAPA transport
YNR057C	-0.620559	0.00153553	-0.397237	0.0335792	INCREASED	-0.0439034	0.86644	unaltered	-0.413635	0.0342419	unaltered	1772916_at	BIO4	Dethiobiotin synthetase, involved in the biosynthesis of biotin; BIO4 is in a cluster of 3 genes (BIO3, BIO4, and BIO5) that mediate biotin synthesis; expression of the gene appears to be repressed when iron levels are low
YNR063W	-0.674029	0.00134494	0.554098	0.00847718	SUPRESSED	0.237442	0.262124	unaltered	0.336365	0.104392	unaltered	1779790_at	FRE4	Hypothetical ORF
YNR071C	-1.06893	0.000721205	-0.00498497	0.989592	unaltered	0.16963	0.633885	unaltered	0.183435	0.599438	unaltered	1775478_at	BSC5	Hypothetical ORF
YNR074C	-2.25273	0.000206965	1.16955	0.0257484	SUPRESSED	0.0581519	0.939024	unaltered	0.850371	0.116243	unaltered	1769321_at	HXT17	putative reductase
YNR075C-A	-0.932328	0.000265142	-0.17621	0.431348	unaltered	0.0310332	0.921383	unaltered	0.0224933	0.946953	unaltered	1774402_at	COS10	Identified by gene-trapping, microarray-based expression analysis, and genome-wide homology searching
YNR075W	-2.2785	8.35511e-05	1.31455	0.00829407	SUPRESSED	-0.377997	0.483113	unaltered	0.261646	0.653406	unaltered	1770459_at	COS10	Protein of unknown function, member of a family of conserved, often subtelomerically-encoded proteins
YOL002C	-0.713022	0.00117759	0.410715	0.0451327	SUPRESSED	0.29878	0.164077	unaltered	0.222808	0.321427	unaltered	1773519_at	IZH2	Membrane protein involved in zinc metabolism, member of the four-protein IZH family, direct target of the Zap1p transcription factor, expression induced by zinc deficiency and fatty acids, deletion increases sensitivity to elevated zinc
YOL012C	-7.09693	5.36277e-16	-0.350552	0.0171628	INCREASED	-0.131802	0.414148	unaltered	-0.256779	0.0869288	unaltered	1776021_at	HTZ1	Histone variant H2AZ, exchanged for histone H2A in nucleosomes by the SWR1 complex; involved in transcriptional regulation through prevention of the spread of silent heterochromatin
YOL013W-B	-0.721433	0.00759	0.427858	0.109993	unaltered	0.955834	0.00245793	SUPRESSED	0.560569	0.0502914	unaltered	1779725_at	CMK2	Identified by SAGE
YOL015W	-0.783701	0.00503157	-0.870265	0.0043482	INCREASED	-0.409305	0.158161	unaltered	-0.540607	0.0620736	unaltered	1770843_at	CMK2	Hypothetical ORF
YOL065C	-0.68146	0.000313264	-0.0444343	0.818407	unaltered	0.0864523	0.675011	unaltered	0.130753	0.493938	unaltered	1778205_at	INP54	Phosphatidylinositol 4,5-bisphosphate 5-phosphatase with a role in secretion, localizes to the endoplasmic reticulum via the C-terminal tail; lacks the Sac1 domain and proline-rich region found in the other 3 INP proteins
YOL091W	-0.737386	0.00245061	0.0587816	0.833645	unaltered	0.605107	0.0148153	SUPRESSED	0.559616	0.0246047	SUPRESSED	1777513_at	SPO21	Component of the meiotic outer plaque of the spindle pole body, involved in modifying the meiotic outer plaque that is required prior to prospore membrane formation
YOL097W-A	-0.649976	0.033204	0.663277	0.039462	SUPRESSED	0.62922	0.0573001	unaltered	0.608	0.0707992	unaltered	1778882_at	PKH2	Identified by expression profiling and mass spectrometry
YOL101C	-1.13348	0.00153928	0.959388	0.00788644	SUPRESSED	1.08787	0.00428622	SUPRESSED	0.669615	0.0589013	unaltered	1776283_at	IZH4	Membrane protein involved in zinc metabolism, member of the four-protein IZH family, expression induced by fatty acids and altered zinc levels; deletion reduces sensitivity to excess zinc; possible role in sterol metabolism
YOL114C	-0.695499	0.013072	0.380831	0.17831	unaltered	0.0894971	0.820727	unaltered	0.154666	0.668823	unaltered	1778184_at	TRF4	Hypothetical ORF
YOL122C	-0.599931	0.000948224	0.40325	0.0189364	SUPRESSED	0.162348	0.386216	unaltered	0.0281158	0.914244	unaltered	1769667_at	SMF1	Isolated as high copy suppressor of a cdc1 mutation & involved in high affinity Mn2+ uptake. SMF1 was isolated as a high copy suppressor of a ts mutation in the PEP (mito. matrix protease) gene & may influence PEP-dependent protein import
YOL132W	-1.36099	9.42254e-06	0.301851	0.15299	unaltered	0.456696	0.0392931	SUPRESSED	0.482824	0.0329119	SUPRESSED	1771489_at	GAS4	Protein of unknown function, localizes to the cell wall
YOL141W	-0.947075	0.00023587	1.57737	1.3498e-05	SUPRESSED	0.735432	0.00344033	SUPRESSED	0.950522	0.000724025	SUPRESSED	1778364_at	PPM2	Putative carboxyl methyl transferase, has similarity to Ppm1p but biochemical activity not yet demonstrated
YOL152W	-0.858035	0.000343672	0.569011	0.0100337	SUPRESSED	0.526066	0.0173275	SUPRESSED	0.376513	0.086509	unaltered	1772699_at	FRE7	Putative ferric reductase with similarity to Fre2p; expression induced by low copper levels but not by low iron levels
YOL155W-A	-0.900171	0.000334151	0.506627	0.0231429	SUPRESSED	0.492764	0.0307817	SUPRESSED	0.376794	0.100259	unaltered	1771413_at	HXT11	Identified by expression profiling and mass spectrometry
YOL158C	-1.48159	0.000919011	1.06957	0.0128073	SUPRESSED	0.783796	0.0645176	unaltered	1.71819	0.000925472	SUPRESSED	1774022_at	ENB1	Endosomal ferric enterobactin transporter, expressed under conditions of iron deprivation; member of the major facilitator superfamily; expression is regulated by Rcs1p and affected by chloroquine treatment
YOL159C	-0.970031	5.57461e-06	2.02783e-05	0.999832	unaltered	-0.100719	0.554962	unaltered	-0.148211	0.351573	unaltered	1777081_at	AAD15	Hypothetical ORF
YOL159C-A	-1.44184	2.97469e-07	0.644482	0.000678813	SUPRESSED	0.548633	0.0022893	SUPRESSED	0.457756	0.00745815	SUPRESSED	1777191_at	AAD15	Hypothetical ORF identified by homology. See FEBS Letters [2000] 487:31-36.
YOL164W-A	-0.693126	0.00085344	0.259254	0.167805	unaltered	0.211709	0.309052	unaltered	0.431745	0.032302	SUPRESSED	1777472_at	AAD15	Identified by fungal homology and RT-PCR
YOR008C-A	-1.92364	0.000256225	0.998899	0.0292351	SUPRESSED	1.64174	0.00198683	SUPRESSED	1.63732	0.00222097	SUPRESSED	1778569_at	SLG1	diepoxybutane and mitomycin C resistance
YOR011W	-0.834107	1.99098e-05	0.0958154	0.526462	unaltered	-0.176771	0.252535	unaltered	0.141382	0.379793	unaltered	1779799_at	AUS1	Transporter of the ATP-binding cassette family, involved in uptake of sterols and anaerobic growth
YOR011W-A	-0.636821	0.0177217	0.171552	0.55665	unaltered	0.109408	0.764194	unaltered	0.163858	0.632434	unaltered	1770015_at	AUS1	Identified by fungal homology and RT-PCR
YOR012W	-0.620116	0.000107936	0.0205466	0.90079	unaltered	0.193445	0.159324	unaltered	0.147943	0.302083	unaltered	1773500_at	AUS1	Hypothetical ORF
YOR019W	-0.642387	0.000130294	0.336383	0.0186377	SUPRESSED	0.510348	0.0018506	SUPRESSED	0.372085	0.0135274	SUPRESSED	1772252_at	ROD1	Hypothetical ORF
YOR031W	-0.696071	6.83459e-06	0.219529	0.0377852	unaltered	0.281288	0.0123464	SUPRESSED	0.235043	0.0343776	unaltered	1780120_at	CRS5	Copper-binding metallothionein, required for wild-type copper resistance
YOR032W-A	-2.04787	5.66553e-06	0.444142	0.137751	unaltered	0.855374	0.00925527	SUPRESSED	0.867054	0.0095027	SUPRESSED	1778920_at	HMS1	Identified by gene-trapping, microarray-based expression analysis, and genome-wide homology searching
YOR048C	-0.658571	7.72054e-05	0.574401	0.000547258	SUPRESSED	0.499081	0.00163137	SUPRESSED	0.620753	0.000490228	SUPRESSED	1776801_at	RAT1	RNA trafficking protein; transcription activator
YOR060C	-0.94349	0.00038958	0.738783	0.00422923	SUPRESSED	0.290575	0.244924	unaltered	0.419368	0.0873519	unaltered	1773779_at	ASE1	Protein required for cell viability
YOR062C	-0.590068	0.00495391	-0.0651019	0.785796	unaltered	0.138345	0.58061	unaltered	0.109155	0.676652	unaltered	1770048_at	CKA2	Protein of unknown function; similar to YKR075Cp and Reg1p; expression regulated by glucose and Rgt1p
YOR067C	-0.835886	1.7226e-05	0.377429	0.0113654	SUPRESSED	0.0535053	0.776675	unaltered	-0.0456379	0.816268	unaltered	1780122_at	ALG8	adds glucose to the dolichol-linked oligosaccharide precursor prior to transfer to protein
YOR068C	-1.32182	9.41451e-05	0.937678	0.00268511	SUPRESSED	0.848246	0.00540243	SUPRESSED	0.696947	0.0182001	SUPRESSED	1773568_at	VAM10	[Abnormal]Vacuole Morphology
YOR071C	-0.69754	0.00116012	0.314831	0.110088	unaltered	0.103992	0.679464	unaltered	0.0533985	0.853266	unaltered	1779747_at	GYP1	Hypothetical ORF
YOR072W-B	-1.7879	3.9705e-05	1.60588	0.000270938	SUPRESSED	1.9762	7.876e-05	SUPRESSED	1.55716	0.000491237	SUPRESSED	1769349_s_at	GYP1	Identified by expression profiling and mass spectrometry
YOR079C	-0.613314	0.000384319	0.229309	0.124679	unaltered	0.150782	0.372852	unaltered	0.104557	0.566111	unaltered	1778989_at	ATX2	Golgi membrane protein involved in manganese homeostasis; overproduction suppresses the sod1 (copper, zinc superoxide dismutase) null mutation
YOR086C	-0.600032	0.000683672	0.369592	0.0233394	SUPRESSED	0.228997	0.172141	unaltered	0.204591	0.232662	unaltered	1773475_at	TCB1	Contains three calcium and lipid binding domains; green fluorescent protein (GFP)-fusion protein localizes to the cell periphery; C-terminal portion of Tcb1p,Tcb2p and Tcb3p interact
YOR100C	-1.10433	0.000756085	0.192287	0.540303	unaltered	0.461089	0.139155	unaltered	0.721453	0.0235093	SUPRESSED	1774778_at	CRC1	Mitochondrial inner membrane carnitine transporter, required for carnitine-dependent transport of acetyl-CoA from peroxisomes to mitochondria during fatty acid beta-oxidation
YOR107W	-0.997596	3.24128e-05	0.661283	0.001789	SUPRESSED	0.773543	0.000712476	SUPRESSED	0.595919	0.00427248	SUPRESSED	1774906_at	RGS2	Regulator of G-protein Signalling for gpa2; belongs to the RGS protein family and acts on Gpa2
YOR175C	-0.671008	0.000144448	0.315087	0.0341734	SUPRESSED	0.0387044	0.849646	unaltered	-0.0981946	0.581731	unaltered	1769428_at	MED4	Hypothetical ORF
YOR177C	-0.970373	0.000102241	-0.259214	0.196605	unaltered	0.144549	0.549916	unaltered	0.086433	0.746415	unaltered	1775444_at	MPC54	Component of the meiotic outer plaque, a membrane-organizing center which is assembled on the cytoplasmic face of the spindle pole body during meiosis II and triggers the formation of the prospore membrane; potential Cdc28p substrate
YOR179C	-0.795072	0.00173373	0.327638	0.167377	unaltered	0.238963	0.373641	unaltered	0.00653771	0.985281	unaltered	1769888_at	SYC1	Subunit of the APT subcomplex of cleavage and polyadenylation factor, may have a role in 3 end formation of both polyadenylated and non-polyadenylated RNAs
YOR213C	-0.845342	1.17885e-05	0.22324	0.0974551	unaltered	0.0510662	0.778217	unaltered	-0.017913	0.933279	unaltered	1771629_at	SAS5	Involved in silencing at telomeres, HML and HMR
YOR237W	-0.661792	0.000959088	0.312045	0.0873424	unaltered	0.875717	0.000336798	SUPRESSED	0.731575	0.00123435	SUPRESSED	1778358_at	HES1	Protein implicated in the regulation of ergosterol biosynthesis; one of a seven member gene family with a common essential function and non-essential unique functions; similar to human oxysterol binding protein (OSBP)
YOR258W	-0.608962	0.000353327	0.197124	0.179448	unaltered	0.294983	0.0552526	unaltered	0.292169	0.0614639	unaltered	1771200_at	HNT3	Member of the third branch of the histidine triad (HIT) superfamily of nucleotide-binding proteins; similar to Aprataxin, a Hint related protein that is mutated in individuals with ataxia with oculomotor apraxia
YOR265W	-0.615167	4.90553e-05	-0.197404	0.0907399	unaltered	0.113762	0.39182	unaltered	-0.0702144	0.630757	unaltered	1777691_at	RBL2	binds to beta-tubulin and may participate in microtubule morphogenesis
YOR268C	-0.938808	0.00399908	0.416341	0.185994	unaltered	0.537875	0.10315	unaltered	0.45117	0.184407	unaltered	1777107_at	HRK1	Hypothetical ORF
YOR272W	-0.64042	0.000138021	0.535033	0.00123772	SUPRESSED	0.724477	0.000183945	SUPRESSED	0.59081	0.000854809	SUPRESSED	1770200_at	YTM1	microtubule-associated protein
YOR280C	-0.911621	6.97682e-06	0.217788	0.109711	unaltered	0.432289	0.00501932	SUPRESSED	0.362457	0.0151015	SUPRESSED	1777828_at	FSH3	Serine hydrolase that localizes to both the nucleus and cytoplasm. Sequence similary to Fsh1p and Fsh3p
YOR319W	-0.844227	8.764e-06	0.108993	0.41387	unaltered	0.233301	0.0858016	unaltered	0.217666	0.115346	unaltered	1770788_at	HSH49	Human SAP Homolog 49. A yeast homolog of a human spliceosome associated protein (SAP) called SAP 49.
YOR336W	-1.55713	3.1214e-08	0.736986	0.00010339	SUPRESSED	0.562157	0.000732417	SUPRESSED	0.615192	0.000503469	SUPRESSED	1772001_at	KRE5	appears to function early in (1,6)-beta-D-glucan synthesis pathway
YOR338W	-0.604415	0.0103635	0.525949	0.0303773	SUPRESSED	0.781101	0.00396777	SUPRESSED	0.844984	0.00266942	SUPRESSED	1769876_at	TEA1	Hypothetical ORF
YOR351C	-0.780808	0.00439444	0.375911	0.15762	unaltered	1.0015	0.00168151	SUPRESSED	0.719639	0.0136746	SUPRESSED	1771274_at	MEK1	Disp. for chr. pairing & chr. condensation seen by in situ hybrid. Required for full double strand breaks, normal length synaptonemal complexes, meiotic recomb. & spore viability. mek1 is rescued by spo13 & in early recomb. function
YOR365C	-1.90587	1.63189e-05	1.30659	0.000821249	SUPRESSED	1.22419	0.00142227	SUPRESSED	1.12627	0.00275065	SUPRESSED	1771934_at	PIP2	Hypothetical ORF
YOR371C	-0.704443	0.0013774	-0.0648764	0.785777	unaltered	0.304173	0.160904	unaltered	0.450084	0.0391243	SUPRESSED	1778112_at	GPB1	Proposed beta subunit of the heterotrimeric G protein that interacts with the receptor Grp1p, has signaling role in response to nutrients; involved in regulation of pseudohyphal growth through cAMP levels; homolog of Gpb2p
YOR376W-A	-1.50986	0.000529417	0.933709	0.0193414	SUPRESSED	0.127433	0.811065	unaltered	0.139166	0.791975	unaltered	1773494_at	GDH1	Identified by fungal homology and RT-PCR
YOR382W	-1.80928	0.00115939	2.20889	0.000584093	SUPRESSED	1.72023	0.0035737	SUPRESSED	2.93831	0.000134167	SUPRESSED	1776583_at	FIT2	Mannoprotein that is incorporated into the cell wall via a glycosylphosphatidylinositol (GPI) anchor, involved in the retention of siderophore-iron in the cell wall
YOR383C	-1.71293	0.000454423	2.25674	0.000147579	SUPRESSED	1.78131	0.000871087	SUPRESSED	2.78755	5.11485e-05	SUPRESSED	1777033_at	FIT3	Mannoprotein that is incorporated into the cell wall via a glycosylphosphatidylinositol (GPI) anchor, involved in the retention of siderophore-iron in the cell wall
YOR384W	-1.26405	0.0255248	2.20788	0.0014486	SUPRESSED	1.5045	0.016201	SUPRESSED	2.95772	0.000294619	SUPRESSED	1773271_at	FRE5	Putative ferric reductase with similarity to Fre2p; expression induced by low iron levels
YOR394W	-1.40848	0.00505902	-0.0533091	0.932435	unaltered	0.171365	0.798318	unaltered	-0.0542512	0.944462	unaltered	1772681_s_at	ERR1	Hypothetical ORF
YPL027W	-0.653084	0.00114119	0.565826	0.00538229	SUPRESSED	0.662116	0.00233334	SUPRESSED	0.375268	0.0559231	unaltered	1778852_at	SMA1	Spore Membrane Assembly
YPL041C	-0.641942	0.000267296	0.12718	0.407782	unaltered	0.0660984	0.735594	unaltered	0.221191	0.168768	unaltered	1775003_at	SSN3	Hypothetical ORF
YPL051W	-0.714161	7.29204e-06	0.14457	0.177571	unaltered	0.289888	0.012548	SUPRESSED	0.216223	0.0581802	unaltered	1772376_at	ARL3	Similar to ADP-ribosylation factor. Part of the carboxypeptidase Y pathway.
YPL060W	-0.854801	3.83358e-05	0.181803	0.248795	unaltered	0.464496	0.00770498	SUPRESSED	0.492547	0.00594599	SUPRESSED	1773352_at	LPE10	mitochondrial protein with homology to MRS2
YPL076W	-0.593487	0.00350146	0.466449	0.0212572	SUPRESSED	-0.154675	0.502685	unaltered	-0.245975	0.24905	unaltered	1778010_at	GPI2	Protein involved in the synthesis of N-acetylglucosaminyl phosphatidylinositol (GlcNAc-PI), the first intermediate in the synthesis of glycosylphosphatidylinositol (GPI) anchors; homologous to the human PIG-C protein
YPL110C	-0.642986	0.000683672	0.383282	0.0273228	SUPRESSED	0.221048	0.223721	unaltered	0.383743	0.0341307	SUPRESSED	1777371_at	CAR1	Hypothetical ORF
YPL147W	-1.06944	1.79869e-05	-0.250365	0.166058	unaltered	0.0271431	0.918684	unaltered	0.201326	0.315618	unaltered	1776366_at	PXA1	Pxa1p and Pxa2p appear to be subunits of a peroxisomal ATP-binding cassette transporter necessary for transport of long-chain fatty acids into peroxisomes
YPL148C	-0.68423	0.00179236	0.396437	0.0553837	unaltered	0.526623	0.0166664	SUPRESSED	0.5202	0.019447	SUPRESSED	1774776_at	PPT2	Phosphopantetheine:protein transferase (PPTase), activates mitochondrial acyl carrier protein (Acp1p) by phosphopantetheinylation
YPL162C	-0.700982	0.000919011	0.608207	0.00451118	SUPRESSED	-0.138949	0.546929	unaltered	-0.146962	0.520902	unaltered	1776912_at	SVS1	Hypothetical ORF
YPL165C	-0.698012	0.00105493	0.178044	0.371634	unaltered	0.158469	0.489455	unaltered	0.0572195	0.83894	unaltered	1770261_at	SET6	Set6p
YPL176C	-0.639139	9.36162e-05	0.300063	0.0262668	SUPRESSED	0.0985721	0.527454	unaltered	0.0134501	0.947225	unaltered	1775068_at	CUP9	Hypothetical ORF
YPL189W	-1.75824	4.89797e-07	0.00875076	0.974449	unaltered	0.389031	0.0570509	unaltered	-0.00617729	0.984063	unaltered	1770603_at	GUP2	Multimembrane-spanning protein and putative glycerol transporter that is essential for proton symport of glycerol; Gup1p homolog
YPL201C	-0.767487	0.00342946	0.219913	0.393704	unaltered	1.344	0.000170289	SUPRESSED	1.12346	0.000645741	SUPRESSED	1775070_at	AFT2	Hypothetical ORF
YPL207W	-0.818856	0.000615954	0.709235	0.00324937	SUPRESSED	0.568795	0.0130447	SUPRESSED	0.398964	0.077234	unaltered	1773687_at	IPL1	Hypothetical ORF
YPL211W	-0.628119	0.00022228	0.464979	0.0038948	SUPRESSED	0.614703	0.000712476	SUPRESSED	0.509299	0.00272497	SUPRESSED	1775150_at	NIP7	Nip7p is required for 60S ribosome subunit biogenesis
YPL216W	-0.828609	5.31266e-05	0.400933	0.0158259	SUPRESSED	0.768649	0.000315704	SUPRESSED	0.712479	0.000625186	SUPRESSED	1770227_at	BMS1	Hypothetical ORF
YPL241C	-0.663285	0.000175076	0.25027	0.0890171	unaltered	0.197891	0.209832	unaltered	0.0608656	0.757149	unaltered	1776757_at	CIN2	Tubulin folding factor C (putative) involved in beta-tubulin (Tub2p) folding; isolated as mutant with increased chromosome loss and sensitivity to benomyl
YPL257W	-1.06981	0.00011439	0.560816	0.0168307	SUPRESSED	0.0189787	0.955848	unaltered	-0.0506115	0.88052	unaltered	1775201_at	THI21	Hypothetical ORF
YPL266W	-1.29917	1.91931e-06	1.06796	3.55382e-05	SUPRESSED	1.15438	2.97315e-05	SUPRESSED	0.923046	0.000167018	SUPRESSED	1775233_at	DIM1	Essential 18S rRNA dimethylase, responsible for conserved m6(2)Am6(2)A dimethylation in 3 -terminal loop of 18 S rRNA, part of 90S and 40S pre-particles in nucleolus, involved in pre-ribosomal RNA processing
YPR007C	-0.827869	0.000184583	0.0381606	0.869251	unaltered	-0.0870042	0.715886	unaltered	-0.126214	0.576274	unaltered	1776813_at	REC8	Meoisis-specific component of sister chromatid cohesion complex; maintains cohesion between sister chromatids during meiosis I; maintains cohesion between centromeres of sister chromatids until meiosis II; homolog of S. pombe Rec8p
YPR011C	-0.842291	1.08275e-05	0.386185	0.00743588	SUPRESSED	0.223692	0.108782	unaltered	0.244725	0.0836893	unaltered	1776162_at	RPA135	Hypothetical ORF
YPR017C	-0.994878	2.09901e-06	0.238012	0.0679	unaltered	0.313433	0.0232158	SUPRESSED	0.26514	0.0548536	unaltered	1771501_at	DSS4	Nucleotide release factor functioning in the post-Golgi secretory pathway, required for ER-to-Golgi transport, binds zinc, found both on membranes and in the cytosol; guanine nucleotide dissociation stimulator
YPR027C	-0.993324	0.00375848	-0.0870278	0.826707	unaltered	0.497474	0.156367	unaltered	0.378659	0.301196	unaltered	1779332_at	ATH1	Hypothetical ORF
YPR066W	-1.02011	2.69924e-05	0.469521	0.0137259	SUPRESSED	0.0687448	0.777089	unaltered	0.180834	0.375495	unaltered	1773343_at	UBA3	Protein that acts together with Ula1p to activate Rub1p before its conjugation to proteins (neddlyation), which may play a role in protein degradation; GFP-fusion protein localizes to the cytoplasm in a punctate pattern
YPR116W	-1.02683	0.0107084	1.27171	0.00461002	SUPRESSED	0.385389	0.403652	unaltered	0.447326	0.318705	unaltered	1779118_at	PIS1	Hypothetical ORF
YPR153W	-0.614088	0.00554184	0.624774	0.00787917	SUPRESSED	0.281376	0.229162	unaltered	0.218902	0.371064	unaltered	1775617_at	NCE102	Hypothetical ORF
YPR164W	-0.812951	9.26161e-05	0.950887	8.94883e-05	SUPRESSED	0.69772	0.000851016	SUPRESSED	0.734367	0.000679666	SUPRESSED	1779971_at	MMS1	sensitive to methyl methanesulfonate (MMS), diepoxybutane, and mitomycin C
YPR201W	-0.930019	5.33147e-05	0.233141	0.190222	unaltered	0.16048	0.434971	unaltered	0.0861658	0.709772	unaltered	1774500_at	ARR3	Arsenite transporter of the plasma membrane, required for resistance to arsenic compounds; transcription is activated by Arr1p in the presence of arsenite
YAL015C	0.795304	1.59619e-05	-1.06206	4.77204e-06	SUPRESSED	-0.442829	0.00357428	SUPRESSED	-0.451497	0.00344016	SUPRESSED	1772386_at	NTG1	DNA N-glycosylase and apurinic apyrimidinic (AP) lyase involved in base excision repair, localizes to the nucleus and mitochondrion
YAL021C	1.07594	1.00751e-07	-0.28309	0.00965843	SUPRESSED	-0.625075	6.77368e-05	SUPRESSED	-0.450418	0.000677051	SUPRESSED	1778488_at	CCR4	carbon catabolite repression; transcriptional regulator for some glucose-repressed genes including ADH2
YAL061W	0.716846	0.0184675	-0.566621	0.0696913	unaltered	-0.47916	0.145118	unaltered	-0.394243	0.24486	unaltered	1776156_at	GDH3	putative polyol dehydrogenase
YAR009C	1.36493	0.00109351	-1.23028	0.00420011	SUPRESSED	-0.404921	0.346386	unaltered	-0.277254	0.549159	unaltered	1779165_s_at	SEN34	TyB Gag-Pol protein; proteolytically processed to make the Gag, RT, PR, and IN proteins that are required for retrotransposition
YAR010C	0.816046	9.41019e-05	0.234002	0.162829	unaltered	-0.131476	0.50722	unaltered	0.198441	0.281241	unaltered	1775180_s_at	SEN34	TyA Gag protein; the main structural constituent of virus-like particles (VLPs)
YAR073W	0.948331	0.0177109	-1.29358	0.00447583	SUPRESSED	-1.20652	0.00756995	SUPRESSED	-1.44741	0.0027598	SUPRESSED	1778878_s_at	IMD1	Nonfunctional protein with homology to IMP dehydrogenase; IMD1 is a probable pseudogene that is located close to the telomere and is not expressed at detectable levels
YBL015W	1.30701	6.82026e-05	-0.788701	0.00549314	SUPRESSED	-0.693615	0.0128513	SUPRESSED	-0.842138	0.0046226	SUPRESSED	1773273_at	ACH1	Acetyl-coA hydrolase, primarily localized to mitochondria; required for acetate utilization and for diploid pseudohyphal growth
YBL024W	0.741103	1.17724e-05	-0.229588	0.054146	unaltered	0.0422994	0.791829	unaltered	0.0336388	0.844837	unaltered	1772892_at	NCL1	Nuclear protein 1, similar to NOP2 and human proliferation associated nucleolar protein p120
YBL030C	0.616924	4.90224e-06	-0.237404	0.0117629	unaltered	-0.353746	0.00115368	SUPRESSED	-0.349264	0.00144039	SUPRESSED	1777840_at	PET9	Major ADP ATP carrier of the mitochondrial inner membrane, exchanges cytosolic ADP for mitochondrially synthesized ATP; required for viability of strains lacking a mitochondrial genome
YBL045C	0.66841	3.9705e-05	-1.01966	3.74777e-06	SUPRESSED	-0.655839	0.000179958	SUPRESSED	-0.577589	0.000510443	SUPRESSED	1775257_at	COR1	Core subunit of the ubiquinol-cytochrome c reductase complex (bc1 complex), which is a component of the mitochondrial inner membrane electron transport chain
YBL049W	0.621599	0.0138889	0.119262	0.67423	unaltered	-0.0475565	0.898323	unaltered	0.382655	0.163343	unaltered	1771375_at	MOH1	Hypothetical ORF
YBL078C	0.955423	0.000544824	-0.570552	0.023561	SUPRESSED	-0.774804	0.00493922	SUPRESSED	-0.657029	0.013972	SUPRESSED	1772778_at	ATG8	Forms a protein complex with Aut2p to mediate attachment of autophagosomes to microtubules. Defective in maturation of the vacuolar protein, aminopeptidase I
YBL099W	0.607006	1.1654e-05	-0.272508	0.0088554	SUPRESSED	-0.151686	0.137211	unaltered	-0.156428	0.128856	unaltered	1776352_at	ATP1	Alpha subunit of the F1 sector of mitochondrial F1F0 ATP synthase, which is a large, evolutionarily conserved enzyme complex required for ATP synthesis
YBL101C	0.637802	0.00114565	-0.0696416	0.73437	unaltered	-0.505462	0.010214	SUPRESSED	-0.20189	0.312777	unaltered	1772005_at	ECM21	Non-essential protein of unknown function; promoter contains several Gcn4p binding elements
YBR039W	0.645016	1.23807e-05	-0.353726	0.00285768	SUPRESSED	-0.332796	0.00464524	SUPRESSED	-0.319885	0.00630405	SUPRESSED	1775960_at	ATP3	Gamma subunit of the F1 sector of mitochondrial F1F0 ATP synthase, which is a large, evolutionarily conserved enzyme complex required for ATP synthesis
YBR040W	2.18664	0.000343672	-1.8032	0.00281235	SUPRESSED	-1.58606	0.0066457	SUPRESSED	-1.65017	0.00585796	SUPRESSED	1772126_at	FIG1	Integral membrane protein required for efficient mating; may participate in or regulate the low affinity Ca2+ influx system, which affects intracellular signaling and cell-cell fusion during mating
YBR046C	0.599592	0.0164647	-0.107861	0.705912	unaltered	-0.215308	0.468222	unaltered	-0.0652337	0.861575	unaltered	1780070_at	ZTA1	Zeta-crystallin homolog, found in the cytoplasm and nucleus; has similarity to E. coli quinone oxidoreductase and to human zeta-crystallin, which has quinone oxidoreductase activity
YBR049C	0.823851	9.44812e-06	-0.122765	0.346416	unaltered	-0.370679	0.00845469	SUPRESSED	-0.316057	0.0222155	SUPRESSED	1773484_at	REB1	DNA binding protein which binds sites found in genes transcribed by both RNA polymerase I and RNA polymerase II. Reb1p is required for termination of RNA polymerase I transcription.
YBR056W	0.837592	0.0015112	-0.78543	0.00426681	SUPRESSED	-0.790977	0.00462886	SUPRESSED	-0.835365	0.0035837	SUPRESSED	1771022_at	PRP6	Hypothetical ORF
YBR072W	0.849084	0.00198243	-0.391102	0.129748	unaltered	-0.165412	0.603607	unaltered	0.269226	0.353122	unaltered	1777569_at	HSP26	heat shock protein 26
YBR083W	0.624511	2.2554e-05	-0.476492	0.000513415	SUPRESSED	-0.525147	0.000315704	SUPRESSED	-0.606845	0.000147159	SUPRESSED	1778960_at	TEC1	transcription factor of the TEA ATTS DNA-binding domain family, regulator of Ty1 expression
YBR085C-A	1.44051	6.21738e-05	-1.01114	0.00208126	SUPRESSED	-1.03258	0.00202397	SUPRESSED	-1.07183	0.00174509	SUPRESSED	1771977_at	AAC3	Hypothetical ORF
YBR115C	1.26293	0.0100784	-1.07423	0.033	SUPRESSED	-1.14222	0.0282637	SUPRESSED	-8.5148	7.91777e-10	SUPRESSED	1775044_at	LYS2	A key step in fungal biosynthesis of lysine, enzymatic reduction of alpha-aminoadipate at C6 to the semialdehyde is catalyzed by holo-Lys2p, which is generated from apo-Lys2p by addition of phosphopantetheine by Lys5p.
YBR126C	1.03664	0.000476075	-0.825465	0.0044206	SUPRESSED	-0.929119	0.00238107	SUPRESSED	-0.785436	0.00718664	SUPRESSED	1779408_at	TPS1	Probable regulator of glucose influx into the cell & into glycolytic pathway, indirectly regulating glucose-induced signalling (activation & inactivation) & initial step(s) of glucose metabolism. Homologue of E. coli otsA protein
YBR132C	1.27518	4.86957e-05	0.576242	0.0214369	INCREASED	-0.746945	0.00579166	SUPRESSED	-0.26562	0.322933	unaltered	1773859_at	AGP2	Plasma membrane carnitine transporter, expression is down-regulated by osmotic stress; also functions as a low-affinity amino acid permease
YBR145W	1.38148	0.000515909	-1.38149	0.00109522	SUPRESSED	-1.76759	0.000245671	SUPRESSED	-1.34549	0.00167527	SUPRESSED	1779344_at	ADH5	alcohol dehydrogenase isoenzyme V
YBR147W	2.36816	0.00787061	-3.38172	0.00136923	SUPRESSED	-3.10986	0.00270103	SUPRESSED	-3.19348	0.00250191	SUPRESSED	1779364_at	MRPS9	Hypothetical ORF
YBR182C	1.00125	1.8535e-05	-0.789562	0.000367472	SUPRESSED	-0.750072	0.000586656	SUPRESSED	-0.840759	0.000346138	SUPRESSED	1779277_at	SMP1	Second MEF2-like Protein 1Transcription factor of the MADS (Mcm1p, Agamous, Deficiens, SRF) box family; closely related to RLM1
YBR212W	0.752957	2.67825e-06	-0.376238	0.00163384	SUPRESSED	-0.415819	0.000976563	SUPRESSED	-0.239101	0.027876	unaltered	1778280_at	NGR1	negative growth regulatory protein
YBR214W	1.098	0.0001245	-0.879968	0.00146005	SUPRESSED	-1.00807	0.000682141	SUPRESSED	-0.729121	0.00591169	SUPRESSED	1774926_at	SDS24	Similar to S. pombe SDS23, suppresses DIS2, localized to the nucleus
YBR233W	0.86559	6.96026e-06	-0.645269	0.000218664	SUPRESSED	-0.394417	0.00624562	SUPRESSED	-0.240889	0.0804605	unaltered	1773836_at	PBP2	RNA binding protein with similarity to mammalian heterogeneous nuclear RNP K protein, involved in the regulation of telomere position effect and telomere length
YBR256C	0.5989	0.00166412	-0.457468	0.0144654	SUPRESSED	-0.518993	0.00816356	SUPRESSED	-0.442641	0.0214495	SUPRESSED	1777486_at	RIB5	Riboflavin biosynthesis
YBR274W	1.25367	1.34481e-07	-0.818027	2.28166e-05	SUPRESSED	-0.591285	0.000315704	SUPRESSED	-0.576057	0.000477244	SUPRESSED	1777009_at	CHK1	checkpoint kinase 1; homolog of the S. pombe and mammalian Chk1 checkpoint kinases
YBR291C	2.33379	0.00119148	-2.17641	0.00363271	SUPRESSED	-2.15898	0.00433728	SUPRESSED	-2.42904	0.00223588	SUPRESSED	1770615_at	CTP1	Mitochondrial inner membrane citrate transporter, member of the mitochondrial carrier family
YBR294W	1.36875	0.0260402	-1.43188	0.028136	SUPRESSED	-0.464839	0.541144	unaltered	-1.3349	0.0486805	SUPRESSED	1770303_at	SUL1	sulfate uptake is mediated by specific sulfate transporters SUL1 and SUL2, which control the concentration of endogenous activated sulfate intermediates.
YCL010C	0.804067	5.88514e-05	-0.427282	0.0103813	SUPRESSED	-0.116408	0.531379	unaltered	-0.278436	0.0932563	unaltered	1775756_at	SGF29	SaGa associated Factor 29kDa
YCL021W-A	1.95266	4.73901e-10	-0.740046	2.28166e-05	SUPRESSED	-0.545716	0.00028413	SUPRESSED	-0.558909	0.000294619	SUPRESSED	1779096_at	KCC4	Hypothetical ORF
YCL027W	1.23474	1.73686e-05	-1.22228	7.65956e-05	SUPRESSED	-1.17674	0.000105364	SUPRESSED	-1.31181	6.55236e-05	SUPRESSED	1771752_at	FUS1	Membrane protein localized to the shmoo tip, required for cell fusion; expression regulated by mating pheromone; proposed to coordinate signaling, fusion, and polarization events required for fusion; potential Cdc28p substrate
YCL037C	1.78093	2.06574e-08	0.202666	0.157354	unaltered	-0.377135	0.0144773	SUPRESSED	-0.16188	0.308132	unaltered	1770780_at	SRO9	Associates with translating ribosomes; may function in the cytoplasm to modulate mRNA translation; may be involved in organization of actin filaments
YCL040W	1.035	0.000365892	-0.645969	0.0144559	SUPRESSED	-0.867162	0.00296844	SUPRESSED	-0.577242	0.0320639	SUPRESSED	1779150_at	GLK1	Glucose phosphorylation
YCL042W	1.51796	1.64596e-05	-1.15095	0.000430803	SUPRESSED	-1.13445	0.000536195	SUPRESSED	-1.35742	0.000202728	SUPRESSED	1776330_at	PDI1	Hypothetical ORF
YCL055W	0.854075	0.000744433	-0.929824	0.000860045	SUPRESSED	-0.633672	0.0106015	SUPRESSED	-0.783819	0.00326002	SUPRESSED	1778355_at	KAR4	Transcription factor required for induction of KAR3 and CIK1 during mating, also required during meiosis; exists in two forms, a slower-migrating form more abundant during vegetative growth and a faster-migrating form induced by pheromone
YCL061C	0.813496	6.2532e-05	-0.34371	0.0348015	SUPRESSED	-0.0752061	0.714541	unaltered	-0.234373	0.170335	unaltered	1773972_at	MRC1	S-phase checkpoint protein found at replication forks, required for DNA replication; also required for Rad53p activation during DNA replication stress, where it forms a replication-pausing complex with Tof1p and is phosphorylated by Mec1p
YCL064C	0.652756	6.18886e-05	-0.525239	0.000810657	SUPRESSED	-0.466841	0.00203963	SUPRESSED	-0.321742	0.0197338	SUPRESSED	1778479_at	CHA1	catabolism of hydroxy amino acids
YCR007C	1.58502	0.00446074	-1.22798	0.0273303	SUPRESSED	-1.26909	0.0270252	SUPRESSED	-1.68389	0.00607082	SUPRESSED	1770347_at	CIT2	Putative integral membrane protein, member of DUP240 gene family
YCR008W	0.676181	5.05285e-05	0.0947862	0.481269	unaltered	-0.206062	0.128611	unaltered	-0.184679	0.182979	unaltered	1776597_at	SAT4	Protein with similarity to Npr1p protein kinase
YCR020W-B	0.955363	0.00741475	-0.932873	0.0127579	SUPRESSED	-0.011039	0.98552	unaltered	-0.2608	0.540676	unaltered	1769860_at	HTL1	High-Temperature Lethal
YCR065W	1.78156	2.00892e-07	0.126157	0.504666	unaltered	-0.56156	0.00533338	SUPRESSED	-0.313261	0.10009	unaltered	1772793_at	HCM1	Forkhead transcription factor involved in cell cycle specific transcription of SPC110, encoding a spindle pole body (SPB) calmodulin binding protein; dosage-dependent suppressor of calmodulin mutants with specific defects in SPB assembly
YCR089W	1.13064	2.66078e-05	-0.888808	0.000488575	SUPRESSED	-0.906017	0.000485622	SUPRESSED	-0.853201	0.000869988	SUPRESSED	1775095_at	FIG2	Cell wall adhesin, expressed specifically during mating; may be involved in maintenance of cell wall integrity during mating
YDL022W	0.740845	0.000895757	-0.566989	0.00912942	SUPRESSED	-0.734778	0.00217552	SUPRESSED	-0.737576	0.00231749	SUPRESSED	1775666_at	GPD1	glycerol-3-phosphate dehydrogenase
YDL046W	0.652105	0.000258805	-0.0896979	0.57949	unaltered	-0.53687	0.00253504	SUPRESSED	-0.382411	0.0197338	SUPRESSED	1771337_at	SIT4	Putative homolog of human NPC2 He1, which is a cholesterol-binding protein whose deficiency causes Niemann-Pick type C2 disease involving retention of cholesterol in lysosomes
YDL066W	0.976496	7.70602e-06	-0.226086	0.126767	unaltered	-0.601826	0.00104733	SUPRESSED	-0.399943	0.0139093	SUPRESSED	1772223_at	IDP1	Mitochondrial NADP-specific isocitrate dehydrogenase, catalyzes the oxidation of isocitrate to alpha-ketoglutarate; not required for mitochondrial respiration and may function to divert alpha-ketoglutarate to biosynthetic processes
YDL067C	0.866473	1.6882e-05	-0.255087	0.0790156	unaltered	-0.467395	0.00457686	SUPRESSED	-0.417701	0.00977151	SUPRESSED	1773055_at	COX9	Subunit VIIa of cytochrome c oxidase, which is the terminal member of the mitochondrial inner membrane electron transport chain
YDL105W	0.849972	5.69565e-05	0.207376	0.204392	unaltered	-0.200792	0.260457	unaltered	-0.125421	0.521236	unaltered	1770558_at	QRI2	Product of gene unknown
YDL131W	1.5008	3.34333e-05	-1.38463	0.00018936	SUPRESSED	-0.913947	0.00357428	SUPRESSED	-1.0412	0.00172657	SUPRESSED	1776477_at	LYS21	homocitrate synthase, highly homologous to YDL182W
YDL140C	0.846348	2.10455e-05	-0.845619	8.18651e-05	SUPRESSED	-0.76369	0.000183945	SUPRESSED	-0.615515	0.000932063	SUPRESSED	1775403_at	RPO21	RNA polymerase II large subunit
YDL160C	1.1189	6.77276e-07	-0.198492	0.121621	unaltered	-1.1075	2.54111e-06	SUPRESSED	-0.976914	1.07226e-05	SUPRESSED	1774663_at	DHH1	Cytoplasmic DExD H-box helicase, stimulates mRNA decapping, coordinates distinct steps in mRNA function and decay, interacts with both the decapping and deadenylase complexes, may have a role in mRNA export and translation
YDL170W	1.00607	0.000176659	-0.788601	0.00234102	SUPRESSED	-0.91127	0.00101314	SUPRESSED	-0.699235	0.00591169	SUPRESSED	1773191_at	UGA3	Transcriptional activator necessary for gamma-aminobutyrate (GABA)-dependent induction of GABA genes (such as UGA1, UGA2, UGA4)
YDL174C	0.964328	1.01244e-05	-0.542346	0.002098	SUPRESSED	-0.31893	0.0437013	SUPRESSED	-0.315761	0.050117	unaltered	1779030_at	DLD1	D-lactate dehydrogenase, oxidizes D-lactate to pyruvate, transcription is heme-dependent, repressed by glucose, and derepressed in ethanol or lactate; located in the mitochondrial inner membrane
YDL181W	1.2274	5.57461e-06	-0.185134	0.308002	unaltered	-0.548822	0.00608244	SUPRESSED	-0.752786	0.000951677	SUPRESSED	1772459_at	INH1	Protein that inhibits ATP hydrolysis by the F1F0-ATP synthase, inhibitory function is enhanced by stabilizing proteins Stf1p and Stf2p; has similarity to Stf1p and both Inh1p and Stf1p exhibit the potential to form coiled-coil structures
YDL182W	1.69835	0.00421324	-1.94203	0.00305839	SUPRESSED	-1.62894	0.00965497	SUPRESSED	-1.82217	0.00548395	SUPRESSED	1771703_at	LYS20	homocitrate synthase, highly homologous to YDL131W
YDL183C	1.59518	0.000698859	-1.66136	0.00109522	SUPRESSED	-1.54939	0.00198683	SUPRESSED	-1.56682	0.0020495	SUPRESSED	1775688_at	RPL41A	Hypothetical ORF
YDL188C	0.619278	1.77379e-05	-0.00666858	0.961703	unaltered	-0.366715	0.00271034	SUPRESSED	-0.317467	0.00697441	SUPRESSED	1779633_at	PPH22	Catalytic subunit of protein phosphatase 2A, functionally redundant with Pph21p; methylated at C terminus; forms alternate complexes with several regulatory subunits; involved in signal transduction and regulation of mitosis
YDL197C	0.597963	0.000130199	-0.657862	0.000171797	SUPRESSED	-0.340231	0.0134791	SUPRESSED	-0.323872	0.0193888	SUPRESSED	1775207_at	ASF2	anti-silencing protein that causes depression of silent loci when overexpressed
YDL198C	0.680104	0.00241745	-0.715348	0.00310539	SUPRESSED	-0.947548	0.000551242	SUPRESSED	-0.849373	0.00125817	SUPRESSED	1779520_at	GGC1	Mitochondrial GTP GDP transporter, essential for mitochondrial genome maintenance; has a role in mitochondrial iron transport; member of the mitochondrial carrier family
YDL220C	0.626642	0.000958693	-0.0775791	0.687253	unaltered	-0.137487	0.499742	unaltered	-0.126938	0.541721	unaltered	1775274_at	CDC13	Single stranded DNA-binding protein found at TG1-3 telomere G-tails; regulates telomere replication through recruitment of specific sub-complexes, but the essential function is telomere capping
YDL222C	1.45164	0.00153142	-0.624846	0.142437	unaltered	-0.647453	0.15242	unaltered	-0.963671	0.0345859	SUPRESSED	1771052_at	HBT1	The authentic, non-tagged protein was localized to the mitochondria; cell cortex protein
YDL234C	0.617952	0.0089645	-0.61072	0.0140748	SUPRESSED	-0.559826	0.0253582	SUPRESSED	-0.612593	0.0171519	SUPRESSED	1774716_at	GYP7	GTPase-activating protein for yeast Rab family members including: Ypt7p (most effective), Ypt1p, Ypt31p, and Ypt32p (in vitro); involved in vesicle mediated protein trafficking
YDR034W-B	0.980533	0.00482637	-1.01357	0.00633235	SUPRESSED	0.00113613	0.999528	unaltered	-0.69321	0.0548976	unaltered	1778149_at	LYS14	Protein of unknown function; green fluorescent protein (GFP)-fusion protein localizes to the cell periphery
YDR042C	0.981812	0.0022535	-0.545774	0.0735012	unaltered	-0.145569	0.710871	unaltered	-0.386512	0.243131	unaltered	1777923_at	RSM10	Hypothetical ORF
YDR052C	0.649011	3.41856e-05	-0.48602	0.000821249	SUPRESSED	-0.256993	0.0382484	unaltered	-0.28738	0.0240396	SUPRESSED	1771910_at	DBF4	Required for Cdc7 kinase activity
YDR074W	0.942406	0.0007881	-0.464495	0.0681046	unaltered	-0.798031	0.00520503	SUPRESSED	-0.567131	0.0361456	SUPRESSED	1776531_at	TPS2	Trehalose-6-phosphate phosphatase
YDR085C	1.06891	4.86957e-05	-0.995538	0.000238439	SUPRESSED	-0.781084	0.00143144	SUPRESSED	-0.784208	0.00160216	SUPRESSED	1778437_at	AFR1	coordinates regulation of alpha-factor receptor signalling and induction of morphogenesis during conjugation
YDR092W	0.683481	1.01244e-05	-0.407055	0.00139244	SUPRESSED	-0.333786	0.00543302	SUPRESSED	-0.243735	0.0335125	unaltered	1775209_at	UBC13	Ubiquitin-conjugating enzyme involved in the error-free DNA postreplication repair pathway; interacts with Mms2p to assemble ubiquitin chains at the Ub Lys-63 residue; DNA damage triggers redistribution from the cytoplasm to the nucleus
YDR122W	0.670558	0.000721205	-0.411512	0.0247751	SUPRESSED	-0.495772	0.0105483	SUPRESSED	-0.290947	0.124202	unaltered	1776226_at	KIN1	Serine threonine protein kinase
YDR169C	1.0244	5.38597e-07	-0.364756	0.0044617	SUPRESSED	-0.250871	0.0380294	unaltered	-0.216859	0.0764136	unaltered	1772824_at	STB3	binds Sin3p in two-hybrid assay
YDR171W	1.91236	0.000118259	-1.27565	0.00451118	SUPRESSED	-1.17863	0.00803311	SUPRESSED	-1.02085	0.0195067	SUPRESSED	1776550_at	HSP42	Similar to HSP26; expression is regulated by stress conditions
YDR175C	0.615798	0.000113945	-0.377089	0.00724161	SUPRESSED	-0.378635	0.00796997	SUPRESSED	-0.23469	0.0877383	unaltered	1771004_at	RSM24	Mitochondrial ribosomal protein of the small subunit
YDR178W	0.712166	7.53938e-05	-0.572647	0.000952539	SUPRESSED	-0.672901	0.000373335	SUPRESSED	-0.709054	0.000320583	SUPRESSED	1772220_at	SDH4	Yeast succinate dehydrogenase (SDH) is a tetramer of non-equivalent subunits--Sdh1p, Sdh2p, Sdh3p, Sdh4p--that couples the oxidation of succinate to the transfer of electrons to ubiquinone.
YDR195W	0.899139	1.27844e-06	-0.654585	7.31551e-05	SUPRESSED	-0.35793	0.00452948	SUPRESSED	-0.311776	0.0111658	SUPRESSED	1769677_at	REF2	RNA End FormationRNA-binding protein involved in cleavage step of mRNA 3 -end formation, prior to polyadenylation
YDR232W	0.693108	3.00145e-06	0.0697138	0.477967	unaltered	-0.0710104	0.525212	unaltered	0.0463544	0.702952	unaltered	1775965_at	HEM1	5-aminolevulinate synthase, catalyzes the first step in the heme biosynthetic pathway; an N-terminal signal sequence is required for localization to the mitochondrial matrix; expression is regulated by Hap2p-Hap3p
YDR234W	1.20218	0.00439734	-1.0688	0.0134494	SUPRESSED	-0.998141	0.022241	SUPRESSED	-1.06997	0.0165912	SUPRESSED	1771051_at	LYS4	homoaconitase
YDR251W	0.757135	8.56564e-05	-0.720048	0.000338875	SUPRESSED	-0.612438	0.001147	SUPRESSED	-0.603531	0.0014418	SUPRESSED	1778687_at	PAM1	multicopy suppressor of protein phosphatase 2A
YDR255C	0.823727	0.00193344	-0.0669724	0.823205	unaltered	-1.00998	0.00106324	SUPRESSED	-1.08922	0.000729442	SUPRESSED	1778758_at	RMD5	Cytosolic protein required for sporulation; also required for the ubiquitination of the gluconeogenetic enzyme fructose-1,6-bisphosphatase, which is degraded rapidly after the switch from gluconeogenesis to glycolysis
YDR258C	1.30642	0.000268884	-0.673052	0.0314956	SUPRESSED	-0.8574	0.0100974	SUPRESSED	-0.42248	0.200319	unaltered	1778899_at	HSP78	Similar to E. coli ClpB protein; involved in folding of some mitochondrial proteins
YDR261C-D	0.76075	0.0111666	-0.59762	0.049821	SUPRESSED	-0.00640214	0.991604	unaltered	0.0709241	0.873082	unaltered	1772049_s_at	EXG2	TyB Gag-Pol protein; proteolytically processed to make the Gag, RT, PR, and IN proteins that are required for retrotransposition
YDR261W-B	0.769532	0.0048845	-0.869563	0.00380331	SUPRESSED	-0.170386	0.604725	unaltered	-0.18893	0.559194	unaltered	1773159_s_at	EXG2	TyB Gag-Pol protein; proteolytically processed to make the Gag, RT, PR, and IN proteins that are required for retrotransposition
YDR310C	0.780452	1.72661e-05	-0.418788	0.00430647	SUPRESSED	0.0724443	0.66213	unaltered	0.143726	0.324612	unaltered	1774145_at	SUM1	Suppresor of mar1-1 (sir2) mutation
YDR334W	0.797071	0.00133929	-7.29411	4.87749e-13	SUPRESSED	0.252304	0.324544	unaltered	0.175161	0.523388	unaltered	1780193_at	SWR1	Swi2 Snf2-related ATPase, component of the SWR1 complex; required for the incorporation of Htz1p into chromatin
YDR354W	0.769195	6.44688e-05	-0.698481	0.000380729	SUPRESSED	-0.743503	0.000298166	SUPRESSED	-0.652028	0.000797107	SUPRESSED	1771346_at	TRP4	anthranilate phosphoribosyl transferase
YDR359C	0.665024	1.16865e-05	0.145696	0.168487	unaltered	-0.369275	0.00281528	SUPRESSED	-0.201897	0.0730558	unaltered	1776069_at	VID21	Component of the NuA4 histone acetyltransferase complex
YDR377W	0.777558	4.48333e-06	-0.224523	0.0454906	unaltered	-0.37681	0.00331061	SUPRESSED	-0.447999	0.00115955	SUPRESSED	1778367_at	ATP17	Subunit f of the F0 sector of mitochondrial F1F0 ATP synthase, which is a large, evolutionarily conserved enzyme complex required for ATP synthesis
YDR379C-A	0.622311	0.0143418	-0.939902	0.00188276	SUPRESSED	-0.460497	0.0874072	unaltered	-0.366078	0.187988	unaltered	1771990_at	RGA2	Hypothetical ORF identified by homology. See FEBS Letters [2000] 487:31-36.
YDR389W	0.706998	1.04513e-05	0.533417	0.000294641	INCREASED	-0.295666	0.0136207	SUPRESSED	-0.217881	0.0648866	unaltered	1775289_at	SAC7	GTPase activating protein (GAP) for Rho1p, involved in signaling to the actin cytoskeleton, null mutations suppress tor2 mutations and temperature sensitive mutations in actin; potential Cdc28p substrate
YDR409W	0.73767	7.70602e-06	-0.291514	0.0136583	SUPRESSED	-0.535903	0.000343732	SUPRESSED	-0.340142	0.00697441	SUPRESSED	1776295_at	SIZ1	Sap and mIZ. Contains two known protein motifs: SAP (DNA binding) and MIZ-finger; ubiquitin-like protein ligase 1
YDR448W	3.08755	2.08924e-07	0.699769	0.0297056	INCREASED	-0.0832787	0.850046	unaltered	-0.427167	0.20838	unaltered	1772741_at	ADA2	transcription factor, member of ADA and SAGA, two transcriptional adaptor HAT (histone acetyltransferase)complexes
YDR505C	0.721623	5.32879e-05	0.163856	0.235012	unaltered	-0.444374	0.00465325	SUPRESSED	-0.24837	0.0910008	unaltered	1772091_at	PSP1	high-copy suppressor of cdc17 DNA polymerase alpha mutations
YDR512C	0.592073	0.000812962	-0.240558	0.131765	unaltered	-0.301049	0.0712232	unaltered	-0.277617	0.10245	unaltered	1773023_at	EMI1	Non-essential protein of unknown function required for transcriptional induction of the early meiotic-specific transcription factor IME1, also required for sporulation
YDR515W	1.08185	7.83969e-06	0.115191	0.506753	unaltered	-0.399351	0.0227781	SUPRESSED	-0.144431	0.448055	unaltered	1769726_at	SLF1	Associates with translating ribosomes; may function in cytoplasm to modulate mRNA translation; regulates the copper-dependent mineralization of copper sulfide complexes on cell surface in cells cultured in medium containing copper salts
YDR525W-A	0.869277	3.84133e-05	0.140049	0.394093	unaltered	-0.450827	0.0101287	SUPRESSED	-0.0393413	0.868019	unaltered	1771657_at	SNA2	Protein of unknown function, has similarity to Pmp3p, which is involved in cation transport; green fluorescent protein (GFP)-fusion protein localizes to the cytoplasm in a punctate pattern
YDR528W	1.03492	0.000687005	-0.561917	0.0419432	SUPRESSED	-0.243005	0.440403	unaltered	-0.195378	0.553297	unaltered	1771495_at	HLR1	Protein involved in regulation of cell wall composition and integrity and response to osmotic stress; overproduction suppresses a lysis sensitive PKC mutation; similar to Lre1p, which functions antagonistically to protein kinase A
YDR529C	0.742397	4.20773e-06	-0.457948	0.000536891	SUPRESSED	-0.285334	0.0119522	SUPRESSED	-0.42597	0.00112395	SUPRESSED	1777321_at	QCR7	ubiquinol-cytochrome c oxidoreductase subunit 7 (14 kDa)
YEL011W	1.11461	0.00162411	-1.05966	0.00419323	SUPRESSED	-1.00499	0.00629332	SUPRESSED	-1.03338	0.00591169	SUPRESSED	1772051_at	GLC3	Glycogen branching enzyme, involved in glycogen accumulation; green fluorescent protein (GFP)-fusion protein localizes to the cytoplasm in a punctate pattern
YEL013W	0.703262	2.564e-05	0.122348	0.332497	unaltered	-0.804902	4.42689e-05	SUPRESSED	-0.701346	0.000146305	SUPRESSED	1775270_at	VAC8	Phosphorylated vacuolar membrane protein that interacts with Atg13p, required for the cytoplasm-to-vacuole targeting (Cvt) pathway; interacts with Nvj1p to form nucleus-vacuole junctions
YEL024W	1.04821	2.98168e-05	-0.480356	0.0147545	SUPRESSED	-0.807143	0.000705898	SUPRESSED	-0.857167	0.000573197	SUPRESSED	1775608_at	RIP1	oxidizes ubiquinol at center P in the protonmotive Q cycle mechanism, transferring one electron to cytochrome c1 and generating a low-potential ubisemiquinone anion which reduces the low-potential cytochrome b-566 heme group
YEL039C	0.811412	0.0322741	-0.980479	0.0168307	SUPRESSED	-0.457195	0.290242	unaltered	-0.693508	0.0968311	unaltered	1774137_at	CYC7	Cytochrome c isoform 2, expressed under hypoxic conditions; electron carrier of the mitochondrial intermembrane space that transfers electrons from ubiquinone-cytochrome c oxidoreductase to cytochrome c oxidase during cellular respiration
YEL060C	1.3073	1.01244e-05	-0.375074	0.0681046	unaltered	-0.892346	0.000639408	SUPRESSED	-0.717537	0.00295	SUPRESSED	1773660_at	PRB1	Vacuolar proteinase B (yscB), a serine protease of the subtilisin family; involved in protein degradation in the vacuole and required for full protein degradation during sporulation
YER017C	0.91807	3.16341e-06	-0.407742	0.00384041	SUPRESSED	-0.49291	0.00125194	SUPRESSED	-0.323496	0.0176312	SUPRESSED	1776464_at	AFG3	Component, with Yta12p, of the mitochondrial inner membrane m-AAA protease that mediates degradation of misfolded or unassembled proteins and is also required for correct assembly of mitochondrial enzyme complexes
YER037W	0.769445	0.0120376	-0.713095	0.025159	SUPRESSED	-0.687427	0.0346167	SUPRESSED	-0.720597	0.0298274	SUPRESSED	1772785_at	PHM8	Protein of unknown function, expression is induced by low phosphate levels and by inactivation of Pho85p
YER052C	0.742287	2.05799e-05	-0.631172	0.000224601	SUPRESSED	-0.615118	0.000321184	SUPRESSED	-0.529342	0.000996206	SUPRESSED	1772562_at	HOM3	Aspartate kinase (L-aspartate 4-P-transferase); cytoplasmic enzyme that catalyzes the first step in the common pathway for methionine and threonine biosynthesis; expression regulated by Gcn4p and the general control of amino acid synthesis
YER054C	1.04715	0.000842552	-1.16047	0.000860045	SUPRESSED	-0.427765	0.155592	unaltered	-0.448445	0.138943	unaltered	1771802_at	GIP2	Glc7-interacting protein; shares homology with PIG2; contains conserved 25 residue motif, called the GVNK motif, also found in GAC1, PIG1, PIG2, and RGI, the mammalian type 1 phosphatase targeting subunit.
YER069W	1.86317	1.80083e-05	-2.09593	2.44719e-05	SUPRESSED	-2.0567	4.42689e-05	SUPRESSED	-1.74887	0.000158237	SUPRESSED	1770455_at	ARG5,6	Bifunctional enzyme with N-acetyl-gamma-glutamyl-phosphate reductase and acetylglutamate kinase activities, catalyzes the second and third steps in the biosynthesis of the arginine precursor ornithine; forms a complex with Arg2p
YER073W	1.25145	7.47463e-06	-0.78955	0.000742553	SUPRESSED	-0.47342	0.0189729	SUPRESSED	-0.727772	0.00164872	SUPRESSED	1771943_at	ALD5	Utilizes NADP+ as the preferred coenzyme. Activated by K+.
YER078C	0.706257	0.000672783	-0.455507	0.018205	SUPRESSED	-0.334055	0.0841188	unaltered	-0.339902	0.0845207	unaltered	1774979_at	PTP3	Hypothetical ORF
YER079W	0.932825	0.000520484	-0.563948	0.0214525	SUPRESSED	-0.364631	0.145196	unaltered	-0.26939	0.30439	unaltered	1773234_at	PTP3	Hypothetical ORF
YER080W	0.737698	0.000439069	-0.499139	0.01059	SUPRESSED	-0.496619	0.01225	SUPRESSED	-0.543971	0.0080267	SUPRESSED	1775004_at	PTP3	The authentic, non-tagged protein was localized to the mitochondria
YER081W	0.60917	0.00129415	-0.516803	0.00676196	SUPRESSED	-0.216198	0.254385	unaltered	-0.0106524	0.968504	unaltered	1779031_at	SER3	3-phosphoglycerate dehydrogenase, catalyzes the first step in serine and glycine biosynthesis; isozyme of Ser33p
YER087W	0.642797	0.000858287	-0.458248	0.0130233	SUPRESSED	-0.483202	0.0109595	SUPRESSED	-0.367682	0.0485016	SUPRESSED	1776689_at	ILV1	Hypothetical ORF
YER088C	0.607868	0.000104688	-0.492701	0.00118952	SUPRESSED	-0.24037	0.0685416	unaltered	-0.30277	0.0260185	SUPRESSED	1771527_at	DOT6	Protein of unknown function, involved in telomeric gene silencing and filamentation
YER111C	0.877059	0.00140757	0.0967905	0.740267	unaltered	-0.152807	0.633537	unaltered	0.101135	0.766711	unaltered	1770133_at	SWI4	Involved in cell cycle dependent gene expression
YER123W	0.650657	0.000153849	-0.0983803	0.511691	unaltered	-0.569761	0.00111393	SUPRESSED	-0.437376	0.00650767	SUPRESSED	1770672_at	YCK3	plasma membrane-bound casein kinase I homolog
YER141W	0.993815	5.78523e-05	-0.515832	0.0116392	SUPRESSED	-0.648763	0.00350811	SUPRESSED	-0.578667	0.00751459	SUPRESSED	1778093_at	COX15	Protein required for the hydroxylation of heme O to form heme A, which is an essential prosthetic group for cytochrome c oxidase
YER150W	0.664392	0.0439433	-0.669092	0.0534986	unaltered	-0.655724	0.0675247	unaltered	-0.879555	0.0184165	SUPRESSED	1771705_at	SPI1	strongly expressed during stationary phase, and trancription is dependent on MSN2 MSN4.
YER175C	0.782136	0.0268273	-0.6856	0.0617381	unaltered	-0.94707	0.0156216	SUPRESSED	-0.45675	0.251383	unaltered	1778246_at	TMT1	Trans-aconitate Methyltransferase 1
YER185W	1.67416	0.00372592	-0.918567	0.0981329	unaltered	-0.986192	0.0900427	unaltered	-1.30615	0.0289089	SUPRESSED	1779410_at	FAU1	Hypothetical ORF
YFL016C	0.650606	0.000984755	-0.114938	0.548046	unaltered	-0.257783	0.178603	unaltered	-0.0358254	0.896872	unaltered	1776246_at	MDJ1	involved in protection against heat-induced protein aggregation but not necessary for protein import into the mitochondrion
YFL021W	0.664109	5.1048e-06	-0.805026	3.09693e-06	SUPRESSED	-0.506379	0.000180165	SUPRESSED	-0.398199	0.00100642	SUPRESSED	1776687_at	GAT1	Transcriptional activator of genes involved in nitrogen catabolite repression, member of the GATA family of DNA binding proteins; activity and localization regulated by nitrogen limitation and Ure2p
YFL024C	1.07047	1.68845e-06	-0.519039	0.00137605	SUPRESSED	-0.140202	0.359661	unaltered	-0.090903	0.586758	unaltered	1775424_at	EPL1	Component of NuA4, which is an essential histone H4 H2A acetyltransferase complex; homologous to Drosophila Enhancer of Polycomb
YFL031W	0.912445	1.6197e-05	0.456827	0.00608034	INCREASED	-0.470109	0.00568999	SUPRESSED	-0.278577	0.0845591	unaltered	1777544_at	HAC1	bZIP transcription factor (ATF CREB1 homolog) that regulates the unfolded-protein response, via UPRE binding, and membrane biogenesis; ER stress-induced splicing pathway utilizing Ire1p, Trl1p and Ada5p facilitates efficient Hac1p synthesis
YFR015C	1.10614	0.00375703	-1.1441	0.00495066	SUPRESSED	-1.41042	0.00149366	SUPRESSED	-1.46722	0.00129175	SUPRESSED	1773444_at	GSY1	Glycogen synthase with similarity to Gsy2p, the more highly expressed yeast homolog; expression induced by glucose limitation, nitrogen starvation, enviromental stress, and entry into stationary phase
YFR032C-B	0.594379	0.0125988	-0.64965	0.0110948	SUPRESSED	0.0142957	0.969632	unaltered	0.274377	0.302957	unaltered	1776251_at	RPL29	Identified by gene-trapping, microarray-based expression analysis, and genome-wide homology searching
YFR033C	0.607841	8.87887e-05	-0.558464	0.000452407	SUPRESSED	-0.234884	0.0693235	unaltered	-0.500923	0.00115955	SUPRESSED	1770858_at	QCR6	ubiquinol-cytochrome c oxidoreductase subunit 6 (17 kDa)
YFR037C	0.716659	1.28101e-05	-0.816047	1.69791e-05	SUPRESSED	-0.142413	0.25571	unaltered	-0.322709	0.0116545	SUPRESSED	1780224_at	RSC8	8th largest subunit of RSC. Rsc8p mediates multiple RSC complex interactions, undergoes dimerization via the C-term coiled-coil segment, associates with SWI2 SNF2 ATPase Sth1p, forms a complex with RSC6p.
YFR053C	0.719063	0.00625858	-0.462764	0.0752753	unaltered	-0.557368	0.0402348	SUPRESSED	-0.336795	0.231894	unaltered	1775976_at	HXK1	Hexokinase isoenzyme 1, cytosolic protein that catalyzes phosphorylation of glucose during glucose metabolism, expression is highest during growth on non-glucose carbon sources and is repressed by Hxk2p
YGL009C	0.619481	0.0119546	-0.30018	0.226072	unaltered	-0.16856	0.577366	unaltered	-0.274251	0.32023	unaltered	1777374_at	LEU1	LEU1 encodes the second enzyme in leucine biosynthesis.
YGL032C	1.20952	1.49552e-05	-0.96602	0.00025981	SUPRESSED	-1.22907	6.23081e-05	SUPRESSED	-1.16359	0.000117162	SUPRESSED	1776992_at	AGA2	Adhesion subunit of a-agglutinin of a-cells, C-terminal sequence acts as a ligand for alpha-agglutinin (Sag1p) during agglutination, modified with O-linked oligomannosyl chains, linked to anchorage subunit Aga1p via two disulfide bonds
YGL037C	0.681203	0.00881516	-0.598917	0.0251477	SUPRESSED	-0.49447	0.0678029	unaltered	-0.549271	0.0471898	SUPRESSED	1776948_at	PNC1	NAD(+) salvage pathway gene
YGL045W	1.24885	3.16341e-06	-1.17113	2.07635e-05	SUPRESSED	-0.798792	0.00040965	SUPRESSED	-0.824081	0.000409584	SUPRESSED	1777414_at	RIM8	Regulator of IME2 (RIM) Involved in proteolytic processing of Rim1p
YGL053W	0.625594	0.0138615	-1.07501	0.000749949	SUPRESSED	-0.942646	0.00206468	SUPRESSED	-1.22162	0.000464174	SUPRESSED	1775255_at	PRM8	Pheromone-regulated protein with 2 predicted transmembrane segments and an FF sequence, a motif involved in COPII binding; forms a complex with Prp9p in the ER
YGL059W	1.13191	0.00034598	-1.18848	0.000547258	SUPRESSED	-1.05303	0.00140583	SUPRESSED	-0.928378	0.00355623	SUPRESSED	1769313_at	YBP2	Hypothetical ORF
YGL062W	0.613773	0.0177924	-0.237438	0.380544	unaltered	-0.0354628	0.927073	unaltered	0.0862665	0.815345	unaltered	1771915_at	PYC1	converts pyruvate to oxaloacetate
YGL071W	0.649705	0.000871824	-0.427943	0.0197474	SUPRESSED	-0.246876	0.190746	unaltered	0.0435291	0.867759	unaltered	1774570_at	RCS1	Involved in iron homeostasis and affects cell size regulation. Activates the expression of its target genes in response to low-iron conditions.
YGL082W	0.596773	3.14381e-05	-0.417057	0.00123032	SUPRESSED	-0.629534	8.41431e-05	SUPRESSED	-0.480598	0.000633743	SUPRESSED	1773586_at	SCY1	Hypothetical ORF
YGL089C	0.668895	0.00153553	-0.378156	0.0563892	unaltered	-0.131775	0.583816	unaltered	-0.272156	0.200781	unaltered	1770381_at	MF(ALPHA)2	alpha mating factor
YGL125W	2.00187	4.4855e-07	-0.643529	0.00719615	SUPRESSED	-1.43288	4.42689e-05	SUPRESSED	-1.58606	1.78772e-05	SUPRESSED	1778144_at	MET13	Isozyme of methylenetetrahydrofolate reductase, catalyzes the reduction of 5,10-methylenetetrahydrofolate to 5-methyltetrahydrofolate in the methionine biosynthesis pathway
YGL156W	0.853534	0.00413314	-0.218112	0.467455	unaltered	-0.174937	0.62795	unaltered	0.201152	0.566437	unaltered	1771498_at	AMS1	vacuolar alpha mannosidase
YGL178W	1.47218	4.29983e-08	0.170904	0.186455	unaltered	0.027745	0.88216	unaltered	-0.127494	0.384672	unaltered	1771031_at	MPT5	Product of gene unknown
YGL183C	0.597567	0.044492	-0.875166	0.00878266	SUPRESSED	-0.252601	0.486975	unaltered	-0.846478	0.0130102	SUPRESSED	1778197_at	MND1	needed for Meiotic Nuclear Divisions
YGL184C	1.33813	0.000141898	-0.355709	0.217176	unaltered	-0.577622	0.0561131	unaltered	-1.10158	0.00174875	SUPRESSED	1777388_at	STR3	Sulfur TRansfer
YGL187C	0.866175	5.4606e-06	-0.342311	0.0108012	SUPRESSED	-0.661116	0.000183945	SUPRESSED	-0.835789	4.36778e-05	SUPRESSED	1774369_at	COX4	Subunit IV of cytochrome c oxidase, which is the terminal member of the mitochondrial inner membrane electron transport chain; N-terminal 25 residues of precursor are cleaved during mitochondrial import
YGL191W	0.856748	2.63426e-06	-0.542906	0.000323349	SUPRESSED	-0.658863	9.74576e-05	SUPRESSED	-0.665879	0.000123562	SUPRESSED	1776150_at	COX13	Subunit VIa of cytochrome c oxidase, which is the terminal member of the mitochondrial inner membrane electron transport chain; not essential for cytochrome c oxidase activity but may modulate activity in response to ATP
YGL206C	0.812757	6.22245e-05	0.36818	0.0245802	INCREASED	-0.264927	0.112067	unaltered	-0.063159	0.766279	unaltered	1774993_at	CHC1	vesicle coat protein
YGL215W	1.84911	5.82569e-09	-0.522908	0.00115191	SUPRESSED	-0.490016	0.00202397	SUPRESSED	-0.310085	0.0304318	SUPRESSED	1773050_at	CLG1	cyclin-like protein that interacts with Pho85p in affinity chromatography
YGL224C	0.671729	0.000267296	-0.542689	0.00262842	SUPRESSED	-0.584528	0.00180524	SUPRESSED	-0.54339	0.00314036	SUPRESSED	1773561_at	SDT1	suppressor of deletion of TFIIS
YGL248W	0.64059	0.000145858	-0.657816	0.000323349	SUPRESSED	-0.539856	0.00135591	SUPRESSED	-0.576116	0.00100642	SUPRESSED	1777854_at	PDE1	3 ,5 -Cyclic-nucleotide phosphodiesterase, low affinity
YGR008C	0.747023	0.018676	-0.906283	0.00928976	SUPRESSED	-0.548868	0.106771	unaltered	-0.683525	0.0485016	SUPRESSED	1773255_at	STF2	ATPase stabilizing factor
YGR023W	0.72746	0.00105118	-0.603702	0.00655832	SUPRESSED	-0.619247	0.00624569	SUPRESSED	-0.62207	0.00670888	SUPRESSED	1779035_at	MTL1	Mid-Two Like 1
YGR086C	0.776842	8.85687e-06	-0.372358	0.00492038	SUPRESSED	-0.479445	0.00112069	SUPRESSED	-0.423845	0.00278405	SUPRESSED	1773680_at	PIL1	Phosphorylation Inhibited by Long chain base
YGR088W	1.04229	0.0315385	-0.6727	0.179925	unaltered	-0.399253	0.500467	unaltered	-0.636987	0.244867	unaltered	1769955_at	CTT1	Cytosolic catalase T, has a role in protection from oxidative damage by hydrogen peroxide
YGR109C	1.13213	0.000752581	-0.302141	0.325857	unaltered	0.0520357	0.905565	unaltered	-0.111317	0.786985	unaltered	1777207_at	CLB6	role in DNA replication during S phase
YGR109W-A	2.59786	7.41519e-06	-0.0160659	0.976517	unaltered	-1.1467	0.00795728	SUPRESSED	-0.614964	0.141827	unaltered	1773145_s_at	CLB6	TyA Gag protein; the main structural constituent of virus-like particles (VLPs)
YGR109W-B	1.69559	5.43015e-05	-1.46993	0.000451113	SUPRESSED	-1.38325	0.000765774	SUPRESSED	-1.08943	0.00399088	SUPRESSED	1777137_at	CLB6	TyB Gag-Pol protein; proteolytically processed to make the Gag, RT, PR, and IN proteins that are required for retrotransposition
YGR142W	1.04525	0.00710456	-1.01488	0.0127039	SUPRESSED	-0.695807	0.0834215	unaltered	-0.778986	0.0567604	unaltered	1778079_at	BTN2	Gene protein whose expression is elevated in a btn1 minus Btn1p lacking yeast strain.
YGR143W	0.586088	0.0042091	0.520929	0.0129798	INCREASED	-0.629347	0.00498728	SUPRESSED	-0.501953	0.0196244	SUPRESSED	1777079_at	SKN1	Involved in (1->6)-beta-glucan biosynthesis
YGR213C	1.3053	0.00281866	-1.08779	0.0134779	SUPRESSED	-0.942241	0.0323863	SUPRESSED	-1.51001	0.00243235	SUPRESSED	1771363_at	RTA1	involved in 7-aminocholesterol resistance
YGR239C	0.792033	0.0401528	-0.847907	0.0380649	SUPRESSED	-0.747521	0.0747918	unaltered	-0.492017	0.262058	unaltered	1771940_at	PEX21	Peroxin; Pex18p and Pex21p are partially functionally redundant.
YHL004W	0.725576	1.12076e-05	-0.0673024	0.584209	unaltered	-0.369714	0.00464524	SUPRESSED	-0.0640102	0.661459	unaltered	1778452_at	MRP4	Mitochondrial ribosomal protein of the small subunit
YHL021C	1.92218	0.000298059	-1.61467	0.00224001	SUPRESSED	-1.62141	0.00244278	SUPRESSED	-1.67261	0.00219938	SUPRESSED	1775842_at	SPO11	The authentic, non-tagged protein was localized to the mitochondria
YHL023C	0.586313	0.000579492	-0.0730016	0.660027	unaltered	0.145778	0.395068	unaltered	0.201429	0.216565	unaltered	1779464_at	RMD11	Protein required for sporulation
YHL024W	1.12669	0.000122861	-0.0974671	0.717756	unaltered	-0.541369	0.0316435	SUPRESSED	-0.595345	0.0210595	SUPRESSED	1779019_at	RIM4	Regulator of IMe2 expression
YHR001W-A	0.744641	1.49552e-05	-0.540067	0.000513415	SUPRESSED	-0.597854	0.000301933	SUPRESSED	-0.715158	0.000117162	SUPRESSED	1773257_at	QCR10	8.5 kDa subunit of the ubiqunol-cytochrome c oxidoreductase complex
YHR007C-A	0.691591	0.000296412	-0.499254	0.00550088	SUPRESSED	-0.523501	0.00473979	SUPRESSED	-0.532684	0.00464867	SUPRESSED	1770189_at	ERG11	Identified by expression profiling and mass spectrometry
YHR018C	1.49988	4.83117e-06	-1.70128	5.39053e-06	SUPRESSED	-1.7562	4.73e-06	SUPRESSED	-1.5652	1.75479e-05	SUPRESSED	1772287_at	ARG4	Argininosuccinate lyase, catalyzes the final step in the arginine biosynthesis pathway
YHR024C	0.637247	8.4724e-05	-0.339995	0.0127496	SUPRESSED	-0.533093	0.000939334	SUPRESSED	-0.358274	0.0119795	SUPRESSED	1770209_at	MAS2	53 kDa subunit of the mitochondrial processing protease
YHR037W	0.618784	0.000132766	-0.496092	0.00155444	SUPRESSED	-0.537946	0.00104733	SUPRESSED	-0.323925	0.0235093	SUPRESSED	1773117_at	PUT2	delta-1-pyrroline-5-carboxylate dehydrogenase
YHR043C	0.91141	0.000752055	-1.15669	0.000316178	SUPRESSED	-0.795666	0.00423096	SUPRESSED	-0.848779	0.00302216	SUPRESSED	1773667_at	DOG2	2-deoxyglucose-6-phosphate phosphatase, member of a family of low molecular weight phosphatases, similar to Dog1p, induced by oxidative and osmotic stress, confers 2-deoxyglucose resistance when overexpressed
YHR050W-A	0.629862	0.000729024	-0.236669	0.157105	unaltered	-0.295289	0.0913726	unaltered	-0.566123	0.00368735	SUPRESSED	1771204_at	SMF2	Identified by expression profiling and mass spectrometry
YHR051W	0.659095	1.49552e-05	-0.336241	0.00502493	SUPRESSED	-0.612973	0.000105364	SUPRESSED	-0.684621	6.55236e-05	SUPRESSED	1771103_at	COX6	Subunit VI of cytochrome c oxidase, which is the terminal member of the mitochondrial inner membrane electron transport chain; expression is regulated by oxygen levels
YHR071W	1.18722	0.000140361	-0.964136	0.00150574	SUPRESSED	-0.859897	0.00357428	SUPRESSED	-0.570677	0.0370338	SUPRESSED	1779853_at	PCL5	PHO85 cyclin
YHR084W	0.606492	8.04243e-05	-0.642872	0.000149963	SUPRESSED	-0.350088	0.00893437	SUPRESSED	-0.350192	0.0099774	SUPRESSED	1776885_at	STE12	Involved in pheromone and pseudohyphal growth signal transduction pathways
YHR087W	1.23628	0.00889004	-1.06253	0.0282935	SUPRESSED	-0.794348	0.108038	unaltered	-1.25342	0.0150666	SUPRESSED	1770302_at	NAM8	Hypothetical ORF
YHR097C	0.923654	0.000295326	-1.07747	0.00022872	SUPRESSED	-0.815205	0.00179424	SUPRESSED	-1.15086	0.000228324	SUPRESSED	1770166_at	HXT5	Hypothetical ORF
YHR139C	1.32019	0.00183195	-0.498749	0.207154	unaltered	-0.350361	0.44691	unaltered	-0.628868	0.138163	unaltered	1771373_at	SPS100	involved in spore development
YHR216W	0.890146	0.00689202	-1.41076	0.00057574	SUPRESSED	-0.913833	0.010214	SUPRESSED	-1.12845	0.00316278	SUPRESSED	1776273_x_at	IMD2	Inosine monophosphate dehydrogenase, catalyzes the first step of GMP biosynthesis, expression is induced by mycophenolic acid resulting in resistance to the drug, expression is repressed by nutrient limitation
YIL022W	0.632371	6.2532e-05	-0.175802	0.15553	unaltered	-0.434396	0.00270103	SUPRESSED	-0.434495	0.00293588	SUPRESSED	1776452_at	TIM44	48.8 kDa protein involved in mitochondrial protein import
YIL033C	0.675684	0.000290719	-0.301047	0.0602907	unaltered	-0.446813	0.0101825	SUPRESSED	-0.407667	0.0184165	SUPRESSED	1774835_at	BCY1	Involved in heat shock resistance, glycogen accumulation, and sporulation
YIL037C	1.73452	4.73679e-06	-1.29722	0.000160765	SUPRESSED	-1.35469	0.000149878	SUPRESSED	-1.39973	0.000147159	SUPRESSED	1774769_at	PRM2	Pheromone-regulated protein, predicted to have 4 transmembrane segments and a coiled coil domain; regulated by Ste12p
YIL042C	0.638306	0.000533325	-0.522571	0.00413878	SUPRESSED	-0.490187	0.00663856	SUPRESSED	-0.417553	0.0180616	SUPRESSED	1770686_at	CBR1	Hypothetical ORF
YIL045W	0.631307	0.000715721	-0.585342	0.00248016	SUPRESSED	-0.270795	0.123333	unaltered	-0.152718	0.426622	unaltered	1777366_at	PIG2	Interacts with Gsy2p
YIL055C	0.775492	1.49552e-05	-0.765972	6.17732e-05	SUPRESSED	-0.397141	0.00548492	SUPRESSED	-0.298985	0.0291252	SUPRESSED	1773936_at	SNP1	Hypothetical ORF
YIL070C	0.649276	0.000261637	-0.234221	0.120415	unaltered	-0.0703769	0.718779	unaltered	0.0721262	0.71366	unaltered	1772016_at	MAM33	33-kDa mitochondrial acidic matrix protein
YIL082W-A	1.52458	1.03358e-05	-1.12684	0.000332991	SUPRESSED	-1.30045	0.000152569	SUPRESSED	-0.932251	0.00153458	SUPRESSED	1777364_s_at	SDS3	Hypothetical ORF
YIL094C	0.986989	0.0059649	-0.96507	0.0104743	SUPRESSED	-0.863962	0.0217591	SUPRESSED	-0.890091	0.0199437	SUPRESSED	1770440_at	LYS12	homo-isocitrate dehydrogenase, an NAD-linked mitochondrial enzyme required for the fourth step in the biosynthesis of lysine, in which homo-isocitrate is oxidatively decarboxylated to alpha-ketoadipate.
YIL108W	0.602149	9.96405e-05	-0.162224	0.191887	unaltered	-0.163355	0.221779	unaltered	-0.139688	0.311564	unaltered	1773020_at	SEC24	Hypothetical ORF
YIL117C	0.64259	0.00412801	-0.403478	0.0643358	unaltered	-0.486534	0.0332324	SUPRESSED	-0.245229	0.30763	unaltered	1773377_at	PRM5	Pheromone-regulated protein, predicted to have 1 transmembrane segment; induced during cell integrity signalling
YIL125W	1.03045	1.73686e-05	-0.164019	0.353795	unaltered	-0.557859	0.00464524	SUPRESSED	-0.427075	0.0226583	SUPRESSED	1769462_at	KGD1	alpha-ketoglutarate dehydrogenase
YIL143C	0.735339	0.000155238	-0.282046	0.0798977	unaltered	0.0146088	0.950758	unaltered	-0.0111269	0.965399	unaltered	1770149_at	SSL2	DNA helicase homolog; homolog of human XPBC, ERCC3
YIL144W	0.70887	0.000353005	-0.498399	0.00734058	SUPRESSED	-0.0216796	0.9315	unaltered	-0.0406954	0.871515	unaltered	1778888_at	TID3	Product of gene unknown
YIL152W	0.800727	0.00131498	-1.42334	4.83016e-05	SUPRESSED	-0.779663	0.00344033	SUPRESSED	-0.902189	0.00148679	SUPRESSED	1777298_at	RRD1	Hypothetical ORF
YIL155C	0.980871	0.00024911	-0.422597	0.0637131	unaltered	-0.492464	0.0384929	SUPRESSED	-0.325372	0.18273	unaltered	1777556_at	GUT2	Mitochondrial glycerol-3-phosphate dehydrogenase; expression is repressed by both glucose and cAMP and derepressed by non-fermentable carbon sources in a Snf1p, Rsf1p, Hap2 3 4 5 complex dependent manner
YIL157C	0.619124	0.000760219	-0.338655	0.0437029	SUPRESSED	-0.386686	0.0275839	SUPRESSED	-0.202786	0.262058	unaltered	1769319_at	BNR1	The authentic, non-tagged protein was localized to the mitochondria
YIR001C	0.612081	0.00100761	0.0542812	0.784392	unaltered	-0.44892	0.0141952	SUPRESSED	-0.22114	0.230989	unaltered	1779302_at	SGN1	Cytoplasmic RNA-binding protein, contains an RNA recognition motif (RRM); may have a role in mRNA translation, as suggested by genetic interactions with genes encoding proteins involved in translational initiation
YIR007W	0.697985	0.000643079	-0.493332	0.0109229	SUPRESSED	-0.402159	0.0358313	SUPRESSED	-0.217296	0.276748	unaltered	1771070_at	PAN1	Hypothetical ORF
YIR014W	0.622666	0.00377181	-0.114295	0.611019	unaltered	-0.177022	0.464434	unaltered	-0.125186	0.629432	unaltered	1777449_at	GAT4	Hypothetical ORF
YIR017C	0.739135	0.000502828	-0.354231	0.0592221	unaltered	0.182652	0.388693	unaltered	-0.276109	0.167853	unaltered	1780163_at	MET28	Transcriptional activator in the Cbf1p-Met4p-Met28p complex, participates in the regulation of sulfur metabolism
YIR034C	2.7535	0.00014797	-2.73874	0.000415083	SUPRESSED	-2.73659	0.000458275	SUPRESSED	-2.76364	0.000533241	SUPRESSED	1770279_at	LYS1	saccharopine dehydrogenase
YJL005W	0.615035	0.000919011	-0.28666	0.0891792	unaltered	-0.27697	0.118266	unaltered	-0.108509	0.602206	unaltered	1777585_at	CYR1	Required for START A of cell cycle, and glucose and nitrogen repression of sporulation
YJL048C	1.08855	0.000125217	-1.19865	0.000166468	SUPRESSED	-1.05642	0.000458275	SUPRESSED	-1.19201	0.000259275	SUPRESSED	1772371_at	MTR4	Protein of unknown function; green fluorescent protein (GFP)-fusion protein localizes to the nuclear periphery
YJL054W	0.756193	4.0369e-05	-0.578393	0.000821942	SUPRESSED	-0.609683	0.000669323	SUPRESSED	-0.566087	0.001192	SUPRESSED	1779340_at	TIM54	Translocase Inner Membrane, 54kD
YJL057C	0.642018	0.00149801	-0.621205	0.00351849	SUPRESSED	-0.671696	0.00241117	SUPRESSED	-0.496568	0.0156148	SUPRESSED	1772974_at	BIT61	probable serine threonine kinase
YJL060W	0.662234	0.00015692	-0.317628	0.0324777	SUPRESSED	-0.4683	0.00452948	SUPRESSED	-0.523834	0.00246571	SUPRESSED	1775384_at	BNA3	Arylformamidase, involved in biosynthesis of nicotinic acid from tryptophan via kynurenine pathway; potential Cdc28p substrate
YJL071W	1.06535	5.53339e-06	-1.05222	2.28166e-05	SUPRESSED	-0.854596	0.000134643	SUPRESSED	-0.782309	0.00030171	SUPRESSED	1773952_at	ARG2	Acetylglutamate synthase (glutamate N-acetyltransferase), mitochondrial enzyme that catalyzes the first step in the biosynthesis of the arginine precursor ornithine; forms a complex with Arg5,6p
YJL088W	3.54384	4.38562e-06	-4.02111	4.96484e-06	SUPRESSED	-3.95094	6.80331e-06	SUPRESSED	-3.63478	1.77885e-05	SUPRESSED	1770352_at	ARG3	Ornithine carbamoyltransferase (carbamoylphosphate:L-ornithine carbamoyltransferase), catalyzes the sixth step in the biosynthesis of the arginine precursor ornithine
YJL164C	1.42058	5.69565e-05	-0.493176	0.0734992	unaltered	-1.1125	0.00105263	SUPRESSED	-0.8268	0.00736017	SUPRESSED	1771925_at	TPK1	putative catalytic subunit of cAMP-dependent protein kinase
YJL170C	1.27855	7.89378e-05	-1.11368	0.000561117	SUPRESSED	-1.25643	0.000301507	SUPRESSED	-1.36957	0.00020337	SUPRESSED	1777860_at	ASG7	an a-specific gene that is induced to a higher expression level by alpha factor
YJL176C	0.682331	0.000211853	-0.305394	0.050483	unaltered	-0.31832	0.0490252	SUPRESSED	-0.38608	0.0210595	SUPRESSED	1779487_at	SWI3	transcription factor
YJL181W	0.78521	0.000595654	-0.416336	0.0427455	SUPRESSED	-0.2855	0.186078	unaltered	-0.398487	0.0637325	unaltered	1774460_at	MNN11	Hypothetical ORF
YJL194W	1.42676	1.13567e-06	-0.241276	0.164682	unaltered	-0.518877	0.00703818	SUPRESSED	-0.459333	0.0154332	SUPRESSED	1779227_at	CDC6	Essential ATP-binding protein required for DNA replication, component of the pre-replicative complex (pre-RC) which requires ORC to associate with chromatin and is in turn required for Mcm2-7p DNA association; homologous to S. pombe Cdc18p
YJL200C	1.87502	0.000953627	-1.70344	0.00355025	SUPRESSED	-1.77833	0.00304318	SUPRESSED	-2.17744	0.000939714	SUPRESSED	1769943_at	ECM25	Hypothetical ORF
YJL213W	1.04746	0.00414123	-0.793123	0.0290912	SUPRESSED	-0.901393	0.0173215	SUPRESSED	-0.851387	0.0255142	SUPRESSED	1775215_at	HXT8	Hypothetical ORF
YJR004C	1.00954	1.7226e-05	-0.125153	0.480431	unaltered	-0.277522	0.119664	unaltered	-0.264495	0.145198	unaltered	1773284_at	SAG1	Alpha-agglutinin of alpha-cells, binds to Aga1p during agglutination, N-terminal half is homologous to the immunoglobulin superfamily and contains binding site for a-agglutinin, C-terminal half is highly glycosylated and contains GPI anchor
YJR008W	0.595196	0.0210572	-0.894826	0.00302685	SUPRESSED	-0.840887	0.00490318	SUPRESSED	-0.812291	0.00657734	SUPRESSED	1772850_at	SUI2	Hypothetical ORF
YJR010C-A	0.965363	2.08196e-05	-0.230626	0.164682	unaltered	-0.526827	0.00495093	SUPRESSED	-0.363596	0.0402967	SUPRESSED	1771726_at	SPC1	Homolog of the SPC12 subunit of mammalian signal peptidase complex. Protein is important for efficient signal peptidase activity.
YJR010W	0.739045	0.0102135	-0.00402747	0.992333	unaltered	0.506124	0.0929712	unaltered	-0.539585	0.0788286	unaltered	1773498_at	MET3	ATP sulfurylase, catalyzes the primary step of intracellular sulfate activation, essential for assimilatory reduction of sulfate to sulfide, involved in methionine metabolism
YJR025C	1.0947	3.76881e-05	-0.651158	0.0039959	SUPRESSED	-0.641604	0.00484487	SUPRESSED	-0.668134	0.00418199	SUPRESSED	1772019_at	BNA1	3-hydroxyanthranilic acid dioxygenase, required for biosynthesis of nicotinic acid from tryptophan via kynurenine pathway
YJR077C	0.810987	1.1584e-06	-0.112181	0.25762	unaltered	-0.40962	0.000939334	SUPRESSED	-0.340032	0.00338121	SUPRESSED	1776129_at	MIR1	Mitochondrial phosphate carrier, imports inorganic phosphate into mitochondria; functionally redundant with Pic2p but more abundant than Pic2 under normal conditions
YJR109C	1.12911	0.00118812	-1.12943	0.00238495	SUPRESSED	-1.21211	0.00164109	SUPRESSED	-0.772736	0.0254206	SUPRESSED	1777097_at	CPA2	Large subunit of carbamoyl phosphate synthetase, which catalyzes a step in the synthesis of citrulline, an arginine precursor
YJR111C	0.800498	0.000459236	-0.694955	0.00255983	SUPRESSED	-0.649415	0.00435369	SUPRESSED	-0.592001	0.00816907	SUPRESSED	1772460_at	YMR1	Hypothetical ORF
YJR121W	0.725789	1.27689e-05	-0.12627	0.282443	unaltered	-0.347936	0.00718268	SUPRESSED	-0.222394	0.0732011	unaltered	1770250_at	ATP2	Beta subunit of the F1 sector of mitochondrial F1F0 ATP synthase, which is a large, evolutionarily conserved enzyme complex required for ATP synthesis
YJR130C	0.65561	0.00128393	-0.542402	0.00781552	SUPRESSED	-0.365955	0.0624939	unaltered	-0.247339	0.22595	unaltered	1775462_at	STR2	Sulfur TRansfer
YKL032C	0.613521	2.53087e-05	-0.414869	0.00129222	SUPRESSED	-0.301831	0.0102869	SUPRESSED	-0.215691	0.0597894	unaltered	1777381_at	IXR1	intrastrand crosslink recognition protein
YKL054C	0.697176	2.30178e-05	-0.273278	0.0284735	SUPRESSED	-0.362224	0.00710307	SUPRESSED	-0.286937	0.027844	SUPRESSED	1778306_at	DEF1	RNAPII degradation factor, forms a complex with Rad26p in chromatin, enables ubiquitination and proteolysis of RNAPII
YKL085W	1.04157	7.68691e-07	-0.735841	5.53025e-05	SUPRESSED	-0.513788	0.000767095	SUPRESSED	-0.389346	0.00500925	SUPRESSED	1769857_at	MDH1	mitochondrial malate dehydrogenase
YKL088W	0.59865	6.22245e-05	-0.0102118	0.945344	unaltered	-0.621409	0.000174404	SUPRESSED	-0.449057	0.00168806	SUPRESSED	1776872_at	MIF2	Protein required for cell viability
YKL093W	0.720603	0.000339007	-0.375728	0.0339878	SUPRESSED	-0.217615	0.245582	unaltered	-0.603302	0.00304904	SUPRESSED	1776576_at	MBR1	Involved in mitochondrial biogenesis
YKL103C	1.26605	0.000402672	-0.976265	0.00465703	SUPRESSED	-0.412086	0.216565	unaltered	-0.298661	0.398189	unaltered	1771153_at	LAP4	vacuolar aminopeptidase ysc1
YKL112W	0.719314	1.81399e-05	-0.167477	0.168494	unaltered	-0.276258	0.0317359	SUPRESSED	-0.204629	0.114412	unaltered	1771067_at	ABF1	DNA binding protein with possible chromatin-reorganizing activity involved in transcriptional activation, gene silencing, and DNA replication and repair
YKL120W	0.701233	0.0151507	-0.261623	0.383667	unaltered	-0.299069	0.36498	unaltered	-0.469783	0.132919	unaltered	1778766_at	OAC1	Mitochondrial inner membrane transporter, transports oxaloacetate, sulfate, and thiosulfate; member of the mitochondrial carrier family
YKL148C	1.04361	0.000298059	-0.503303	0.0443556	SUPRESSED	-0.770453	0.00543079	SUPRESSED	-0.813915	0.00432714	SUPRESSED	1772202_at	SDH1	Yeast succinate dehydrogenase (SDH) is a tetramer of non-equivalent subunits--Sdh1p, Sdh2p, Sdh3p, Sdh4p--that couples the oxidation of succinate to the transfer of electrons to ubiquinone.
YKL159C	1.19837	0.00230142	-1.21835	0.00365354	SUPRESSED	-0.862599	0.0283866	SUPRESSED	-1.37406	0.00215008	SUPRESSED	1773734_at	RCN1	Regulator of calcineurin
YKL163W	1.25742	0.000197707	-0.801197	0.00860771	SUPRESSED	-0.601926	0.042102	SUPRESSED	-0.732461	0.0172996	SUPRESSED	1772229_at	PIR3	Protein containing tandem internal repeats
YKL164C	0.76299	1.55722e-05	-0.277016	0.0321728	SUPRESSED	-0.640541	0.000240994	SUPRESSED	-0.357817	0.0106681	SUPRESSED	1772556_at	PIR1	Protein containing tandem internal repeats
YKL166C	0.709688	2.08947e-05	-0.527749	0.00057574	SUPRESSED	-0.0677832	0.660681	unaltered	-0.131419	0.334784	unaltered	1769506_at	TPK3	Involved in nutrient control of cell growth and division
YKL184W	0.61242	9.21667e-06	-0.099453	0.299018	unaltered	-0.561368	8.09383e-05	SUPRESSED	-0.348627	0.00219938	SUPRESSED	1779597_at	SPE1	Rate limiting step of polyamine biosynthesis pathway
YKL189W	0.62474	2.23806e-05	-0.675338	4.35418e-05	SUPRESSED	-0.491597	0.000474798	SUPRESSED	-0.50696	0.00050099	SUPRESSED	1776509_at	HYM1	Component of the RAM signaling network that is involved in regulation of Ace2p activity and cellular morphogenesis, interacts with Kic1p and Sog2p, localizes to sites of polarized growth during budding and during the mating response
YKL192C	0.642238	2.73974e-05	-0.339821	0.00641451	SUPRESSED	-0.397138	0.00281528	SUPRESSED	-0.362979	0.00529777	SUPRESSED	1769620_at	ACP1	Mitochondrial matrix acyl carrier protein, involved in biosynthesis of octanoate, which is a precursor to lipoic acid; activated by phosphopantetheinylation catalyzed by Ppt2p
YKL201C	0.883165	0.0012003	0.520803	0.0411314	INCREASED	0.383826	0.149307	unaltered	0.0261681	0.94691	unaltered	1773370_at	MNN4	Putative positive regulator of mannosylphosphate transferase (Mnn6p), involved in mannosylphosphorylation of N-linked oligosaccharides; epxression increases in late-logarithmic and stationary growth phases
YKL212W	0.992865	2.02291e-07	-0.259209	0.0140901	unaltered	-0.268071	0.0131818	SUPRESSED	-0.233645	0.0298516	unaltered	1773279_at	SAC1	Inactivation of Sac1p leads to specific increase in cellular levels of phosphatidylinositol 4-phosphate, accompanied by changes in vacuole morphology and accumulation of lipid droplets.
YKR003W	0.640484	0.000132766	-0.364241	0.0122527	SUPRESSED	-0.264834	0.0644536	unaltered	-0.282911	0.0529913	unaltered	1771387_at	OSH6	Member of an oxysterol-binding protein family with overlapping, redundant functions in sterol metabolism and which collectively perform a function essential for viability; GFP-fusion protein localizes to the cell periphery
YKR041W	2.10991	1.76049e-06	-0.371017	0.168487	unaltered	-0.106663	0.767236	unaltered	-0.0565543	0.890476	unaltered	1772609_at	GAP1	Hypothetical ORF
YKR046C	1.35104	0.000127486	-0.388877	0.175931	unaltered	-0.611638	0.0423763	SUPRESSED	-0.615293	0.0449951	SUPRESSED	1774671_at	PET10	Protein of unknown function that co-purifies with lipid particles; expression pattern suggests a role in respiratory growth; computational analysis of large-scale protein-protein interaction data suggests a role in ATP ADP exchange
YKR066C	0.81379	0.000102695	-0.447229	0.0123532	SUPRESSED	-0.713531	0.000793003	SUPRESSED	-0.69525	0.00103281	SUPRESSED	1772791_at	CCP1	Cytochrome-c peroxidase
YKR093W	1.06026	5.32879e-05	0.0701781	0.766318	unaltered	-0.729538	0.00232478	SUPRESSED	-0.67063	0.00429393	SUPRESSED	1777376_at	PTR2	Functions in transport of small peptides into the cell
YKR096W	0.651219	1.7226e-05	-0.32617	0.00642498	SUPRESSED	-0.337474	0.00585312	SUPRESSED	-0.208207	0.0733269	unaltered	1779918_at	MLP1	Hypothetical ORF
YLL026W	1.03377	0.00246821	-0.534112	0.0987039	unaltered	-0.402751	0.251369	unaltered	-0.168538	0.685212	unaltered	1774564_at	HSP104	plays a major role in the acquisition of tolerance to a variety of stresses such as heat, ethanol, and sodium arsenite, inheritance of [PSI+], and reactivation of mRNA splicing after heat shock.
YLL039C	0.792515	0.00011324	-0.145449	0.392727	unaltered	-0.395563	0.0249901	SUPRESSED	-0.118227	0.557539	unaltered	1772373_at	UBI4	Ubiquitin, becomes conjugated to proteins, marking them for selective degradation via the ubiquitin-26S proteasome system; essential for the cellular stress response
YLL041C	0.7988	9.41019e-05	-0.633534	0.00126219	SUPRESSED	-0.969356	8.1365e-05	SUPRESSED	-1.01495	7.91743e-05	SUPRESSED	1777010_at	SDH2	Yeast succinate dehydrogenase (SDH) is a tetramer of non-equivalent subunits--Sdh1p, Sdh2p, Sdh3p, Sdh4p--that couples the oxidation of succinate to the transfer of electrons to ubiquinone.
YLL057C	1.99889	0.000518756	-1.56254	0.00522044	SUPRESSED	-1.16454	0.029956	SUPRESSED	-1.65394	0.0046226	SUPRESSED	1779211_at	JLP1	similar to Fe(II)-dependent sulfonate alpha-ketoglutarate dioxygenase; EC 1.14.11.17
YLR038C	0.590861	2.61346e-05	-0.567654	0.00011929	SUPRESSED	-0.486142	0.000414061	SUPRESSED	-0.556583	0.00020337	SUPRESSED	1770968_at	COX12	Subunit VIb of cytochrome c oxidase, which is the terminal member of the mitochondrial inner membrane electron transport chain; required for assembly of fully active cytochrome c oxidase but not required for activity after assembly
YLR054C	1.33507	0.0146288	-1.32621	0.0210722	SUPRESSED	-1.24118	0.0337114	SUPRESSED	-1.56081	0.0111658	SUPRESSED	1773882_at	IES3	Non-essential protein required for construction of the outer spore wall layers
YLR090W	1.06482	1.56164e-06	-0.0790364	0.58144	unaltered	-0.455235	0.00331369	SUPRESSED	-0.135839	0.367907	unaltered	1776248_at	XDJ1	Homolog of E. coli DnaJ, closely related to Ydj1p
YLR094C	0.982362	2.97469e-07	-0.521987	0.000206977	SUPRESSED	-0.393088	0.00163137	SUPRESSED	-0.36097	0.0030754	SUPRESSED	1773450_at	GIS3	GIG3 suppressor
YLR120C	0.814808	6.39674e-05	-0.191597	0.229466	unaltered	-0.949506	7.876e-05	SUPRESSED	-1.01819	6.44397e-05	SUPRESSED	1771792_at	YPS1	Aspartic protease, attached to the plasma membrane via a glycosylphosphatidylinositol (GPI) anchor
YLR139C	1.01641	4.02718e-05	-1.29856	2.07635e-05	SUPRESSED	-0.483271	0.0169257	SUPRESSED	-0.416236	0.0390741	SUPRESSED	1770783_at	SLS1	Protein involved in mitochondrial gene expression, may facilitate translation by delivering mRNAs to membrane-bound translational activation complexes
YLR142W	0.625875	0.00770711	-0.829678	0.00222631	SUPRESSED	-0.627759	0.0127826	SUPRESSED	-0.670685	0.00992011	SUPRESSED	1775678_at	PUT1	proline oxidase
YLR152C	0.753472	0.00195333	-0.618766	0.0110053	SUPRESSED	-0.768434	0.00356253	SUPRESSED	-0.792942	0.00314036	SUPRESSED	1772171_at	PCD1	Hypothetical ORF
YLR154W-F	2.10024	1.03358e-05	-2.22955	2.28166e-05	SUPRESSED	-1.97574	7.876e-05	SUPRESSED	-1.7167	0.000247987	SUPRESSED	1776484_at	TAR1	Identified by expression profiling and mass spectrometry
YLR162W-A	2.65092	1.68845e-06	0.208184	0.561795	unaltered	0.46442	0.197723	unaltered	0.603602	0.0918473	unaltered	1780088_at	ASP3-4	Identified by fungal homology and RT-PCR
YLR193C	0.67221	3.58274e-05	-0.554386	0.000451113	SUPRESSED	-0.69392	0.000105364	SUPRESSED	-0.569656	0.000528714	SUPRESSED	1773837_at	HCR1	Hypothetical ORF
YLR194C	1.09535	0.00215624	-0.960878	0.00836173	SUPRESSED	-1.06785	0.00502266	SUPRESSED	-1.39865	0.00100642	SUPRESSED	1774824_at	HCR1	Hypothetical ORF
YLR203C	0.587157	0.000347837	-0.323898	0.0262098	SUPRESSED	-0.509422	0.00229306	SUPRESSED	-0.394765	0.0117244	SUPRESSED	1775279_at	MSS51	Protein required for the maturation and translation of COX1 mRNA
YLR218C	0.592369	0.013051	-0.37453	0.120081	unaltered	-0.225932	0.412952	unaltered	-0.0434081	0.907584	unaltered	1770487_at	CPR6	Hypothetical ORF
YLR234W	1.59014	7.52218e-06	-0.0089886	0.977973	unaltered	0.106142	0.735594	unaltered	-0.160384	0.586758	unaltered	1771462_at	TOP3	DNA Topoisomerase III
YLR258W	0.991159	0.00358426	-0.683859	0.0400065	SUPRESSED	-1.1361	0.00289594	SUPRESSED	-1.04478	0.00526244	SUPRESSED	1779105_at	GSY2	Glycogen synthase, similar to Gsy1p; expression induced by glucose limitation, nitrogen starvation, heat shock, and stationary phase; activity regulated by cAMP-dependent, Snf1p and Pho85p kinases as well as by the Gac1p-Glc7p phosphatase
YLR318W	0.709491	7.63915e-05	-0.764595	0.000127818	SUPRESSED	-0.0942111	0.587583	unaltered	-0.0982625	0.569841	unaltered	1779881_at	EST2	Reverse transcriptase subunit of the telomerase holoenzyme, essential for telomerase core catalytic activity, involved in other aspects of telomerase assembly and function
YLR337C	0.960359	1.43394e-06	-1.14276	6.14754e-07	SUPRESSED	-0.80407	3.47802e-05	SUPRESSED	-0.662001	0.000163382	SUPRESSED	1772048_at	VRP1	Involved in cytoskeletal organization and cellular growth
YLR369W	0.592981	0.000730788	-0.424169	0.011279	SUPRESSED	-0.200966	0.238562	unaltered	-0.161935	0.360547	unaltered	1773685_at	SSQ1	Stress seventy Q. involved in the synthesis and assembly of iron sulfur clusters into proteins.
YLR382C	0.760032	0.000130294	-0.416278	0.0146508	SUPRESSED	-0.367426	0.0321229	SUPRESSED	-0.211216	0.231166	unaltered	1773389_at	NAM2	mitochondrial leucyl tRNA synthetase
YLR395C	0.847242	2.60611e-06	-0.563266	0.000221244	SUPRESSED	-0.566466	0.000265634	SUPRESSED	-0.650367	0.000134126	SUPRESSED	1773919_at	COX8	Subunit VIII of cytochrome c oxidase, which is the terminal member of the mitochondrial inner membrane electron transport chain
YLR399C	0.953478	2.97469e-07	-0.291712	0.00764691	SUPRESSED	-0.104259	0.356822	unaltered	-0.0678786	0.58375	unaltered	1776875_at	BDF1	Required for sporulation, possible component of chromatin; affects synthesis of snRNA
YLR414C	0.759028	0.00458576	-0.677286	0.0137038	SUPRESSED	-0.692071	0.013692	SUPRESSED	-1.08551	0.000981014	SUPRESSED	1778243_at	CTR3	Protein of unknown function; green fluorescent protein (GFP)-fusion protein localizes to the cell periphery, cytoplasm, and bud
YLR417W	0.942561	0.000721205	-0.936753	0.00154	SUPRESSED	-0.692984	0.0107972	SUPRESSED	-0.872673	0.00300897	SUPRESSED	1780183_at	VPS36	Defective in vacuolar protein sorting
YLR423C	0.701678	0.000186964	-0.885057	9.7904e-05	SUPRESSED	-0.463944	0.00748993	SUPRESSED	-0.440609	0.0111973	SUPRESSED	1773479_at	ATG17	required for activation of Apg1 protein kinase
YLR452C	0.729808	0.000738817	-0.362202	0.063604	unaltered	-0.813365	0.000851015	SUPRESSED	-0.742755	0.00172164	SUPRESSED	1778277_at	SST2	Protein involved in desensitization to alpha-factor pheromone
YML004C	0.687615	1.33293e-05	-0.0742858	0.529346	unaltered	-0.210613	0.0700122	unaltered	-0.158812	0.186108	unaltered	1777589_at	GLO1	Regulated by HOG (high osmolarity glycerol)-MAP (mitogen-activated protein) kinase pathway in osmotic stress response
YML027W	1.08722	0.00108548	-0.566832	0.0649333	unaltered	-0.0936029	0.827118	unaltered	-0.246701	0.49272	unaltered	1775720_at	YOX1	Homeodomain-containing transcriptional repressor, binds to Mcm1p and to early cell cycle boxes (ECBs) in the promoters of cell cycle-regulated genes expressed in M G1 phase; expression is cell cycle-regulated; potential Cdc28p substrate
YML047C	2.83856	1.59178e-05	-1.6648	0.00231213	SUPRESSED	-1.59379	0.00340225	SUPRESSED	-1.79156	0.00175465	SUPRESSED	1777384_at	PRM6	Pheromone-regulated protein, predicted to have 2 transmembrane segments; regulated by Ste12p during mating
YML091C	0.649217	0.000516182	-0.181806	0.27042	unaltered	-0.353025	0.0406134	SUPRESSED	-0.255683	0.146645	unaltered	1769868_at	RPM2	Protein component of mitochondrial RNase P, along with the mitochondrially-encoded RNA subunit RPM1; Rnase P removes 5 extensions from tRNA precursors; Rpm2p is also involved in maturation of RPM1 and in translation of mitochondrial mRNAs
YML100W	1.14034	0.00307121	-0.431221	0.241589	unaltered	-0.614337	0.112242	unaltered	-0.430968	0.288623	unaltered	1774756_at	TSL1	123 kD regulatory subunit of trehalose-6-phosphate synthase phosphatase complex; homologous to TPS3 gene product
YML110C	0.599741	0.000325595	-0.541073	0.00146483	SUPRESSED	-0.35761	0.0195325	SUPRESSED	-0.200056	0.196223	unaltered	1778659_at	COQ5	2-hexaprenyl-6-methoxy-1,4-benzoquinone methyltransferase, involved in ubiquinone (Coenzyme Q) biosynthesis; located in mitochondria
YML118W	1.42133	7.47463e-06	-0.662034	0.00516632	SUPRESSED	-0.348186	0.122735	unaltered	-0.418826	0.0658503	unaltered	1772394_at	NGL3	DNase RNase (putative); CCR4 C-terminal homolog; displays homology to drosophila Angel gene; homolog to ngl1 and ngl2
YML120C	0.781459	0.000636327	-0.377772	0.0648989	unaltered	-0.885335	0.000651428	SUPRESSED	-0.72591	0.00268329	SUPRESSED	1775683_at	NDI1	NADH:ubiquinone oxidoreductase, transfers electrons from NADH to ubiquinone in the respiratory chain but does not pump protons, in contrast to the higher eukaryotic multisubunit respiratory complex I which is absent in S. cerevisiae
YMR023C	0.896268	8.03925e-07	-0.706133	2.28166e-05	SUPRESSED	-0.467265	0.000562932	SUPRESSED	-0.321047	0.00684478	SUPRESSED	1771803_at	MSS1	May play a part in mitochondrial translation
YMR030W	0.916127	0.000289549	-0.725165	0.00313784	SUPRESSED	-0.675403	0.00533479	SUPRESSED	-0.700852	0.00474783	SUPRESSED	1779146_at	RSF1	Protein localized to both the nucleus and mitochondrion; mutant displays decreased transcription of specific nuclear and mitochondrial genes whose products are involved in respiratory growth
YMR039C	0.59138	7.87567e-06	-0.928551	2.64104e-07	SUPRESSED	-0.372762	0.000936874	SUPRESSED	-0.471348	0.000243999	SUPRESSED	1775350_at	SUB1	Suppressor of TFIIB mutations
YMR042W	0.722123	0.000636768	0.295171	0.115842	unaltered	-0.111271	0.638243	unaltered	0.0424121	0.880505	unaltered	1778752_at	ARG80	Regulator of arginine-responsive genes with ARG81 and ARG82
[truncated: 99 more rows]

## Sheet: swr1 fold>1.5
swr1 fold>1.5
[truncated: 463 more rows]

[truncated: 5 more sheets: swc2 fold>1.5, swc5 fold>1.5, htzswr1 fold>1.5, htzswc2 fold>1.5, htzswc5 fold>1.5]
